# Supplementary material for: Gene expression in Verson’s glands of the fall armyworm suggests their role in molting and immunity
Source: Front Insect Sci. 2023 Feb 10;3:1124278. doi: 10.3389/finsc.2023.1124278 (PMC10926397; doi:10.3389/finsc.2023.1124278)
Supplement: Supplementary file 2 [file Table_1.xlsx]

## Sheet: Table S1
Table S1. Primer information
Primers	Sequence (5'→3')	Purpose
Luc_dsF	TAATACGACTCACTATAGGGTATCCGCTGGAAGATGGAAC	dsRNA synthesis
Luc_dsR	TAATACGACTCACTATAGGGACCCCTTTTTGGAAACGAAC	dsRNA synthesis
GFP_dsF	TAATACGACTCACTATAGGGCGATGCCACCTACGGCAA	dsRNA synthesis
GFP_dsR	TAATACGACTCACTATAGGGTGTCGCCCTCGAACTTCA	dsRNA synthesis
IAP_dsF	TAATACGACTCACTATAGGGATGGCCCGTAAGTTTTCTATCC	dsRNA synthesis
IAP_dsR	TAATACGACTCACTATAGGGAGTTCTTCAGGTTTTTGTCGCA	dsRNA synthesis
Actin_dsF	TAATACGACTCACTATAGGGGATCTGGCACCACACCTTCT	dsRNA synthesis
Actin_dsR	TAATACGACTCACTATAGGGTCGTAGGACTTCTCGAGGGA	dsRNA synthesis
VATPase_dsF	TAATACGACTCACTATAGGGACGGACCCTTCTTTGGAGTT	dsRNA synthesis
VATPase_dsR	TAATACGACTCACTATAGGGACGAATAACCTGGGCTGTTG	dsRNA synthesis

## Sheet: Table S2
Table S2. Upregulated DEGs in Verson’s glands (FDR <0.01)
Name	Biotype	L6_TPM	prepupa_TPM	pupa_TPM	ED-576	ED-575	ED-574	ED-573	ED-578	ED-577	FB-567	FB-568	FB-572	FB-569	FB-570	FB-571	MG-560	MG-562	MG-563	MG-564	MG-559	MG-561	Accession	Protein_name
AOB78_gr02	rRNA	4337.25	2172.01	22751.5	0.225267	0	0	0	0	0	0	0	0	0.324439	0	0	39.4223	35.9334	39.642	12.923	29.4073	32.7702
LOC118275722	protein_coding	1.4184	7.94508	2.10186	0.055909	0.0707563	0.0558146	0.392644	0.0674283	0.248564	0.410858	0.221482	0.472106	0.0805225	0.401673	0.499216	0	0	0	0	0	0	XP_035449786.1	tyrosine-protein kinase Abl-like isoform X2
LOC118267649	protein_coding	2.27499	484.952	0.0257851	0	0	0	0.339106	0.145586	0.402509	0	0	0	0	0	0	0	0	0.156199	0	0.162459	0	XP_035437660.1	uncharacterized protein LOC118267649 isoform X2
LOC118267678	protein_coding	49.903	281.431	148.403	0	0	0	0	0	0	0	0	0	0	0	0	0	0	0	0	0	0	XP_035437691.1	selenoprotein K-like
LOC118261728	protein_coding	0.684274	3.24003	0.512519	0	0	0	0.165744	0.0948769	0.0437186	0	0	0	0	0	0.0585363	0	0	0	0	0	0	XP_035428573.1	UDP-sugar transporter UST74c-like
LOC118268466	protein_coding	0.274754	1.60031	5.7602	0	0.13706	0	0.76058	0	0.240743	0.477517	1.39434	0	0	0.155614	0	0.138341	0.386763	0	0	0.291503	0.148629	XP_035438878.1	actin-85C-like isoform X2
LOC118282230	protein_coding	1.93364	7.86986	3.69311	0	0.0507677	0	0.0563445	0.0483799	0	0	0	0	0.057775	0	0.059698	0	0	0.0519068	0	0	0	XP_035459098.1	Krueppel-like factor 6 isoform X1
LOC118267101	protein_coding	0.126484	341.347	0.820013	0	0	0	0	0	0	3.07758	1.0369	1.47348	0	1.00293	1.03873	1.78321	6.23168	3.61266	6.05281	4.22714	1.91582	XP_035436788.1	uncharacterized protein LOC118267101
LOC118269236	protein_coding	1.10314	13.828	2.71444	0.0380472	0.0963022	0	0	0.0458864	0.169153	0.111839	0.188404	0.214185	0.0547972	0.0546693	0	0.291607	0.362334	0.34462	0.355318	0.153614	0.46994	XP_035440185.1	uncharacterized protein LOC118269236 isoform X7
LOC118263844	lncRNA	3.19079	3.79477	4.54977	0	0	0.28352	0.199451	0	0	0	0	0	0	0	0.211321	0.181389	0	0	0.189445	0.191106	0.779515
LOC118263853	protein_coding	0.832734	4.97266	5.98082	0	0	0	0	0	0	0	0	0	0	0	0	0.0682563	0.127217	0.311137	0.213863	0.215738	0.0733324	XP_035431944.1	laminin subunit alpha-like
LOC118261874	protein_coding	2.95375	18.7136	9.22267	0	0	0	0	0	0	0	0	0	0	0	0	0	0	0.0592454	0	0.0616199	0	XP_035428786.1	laminin subunit gamma-1-like
LOC118280163	protein_coding	2.92643	34.5714	4.97046	0	0	0	0	0	0	0	0	0	0	0	0	0	0	0	0	0	0	XP_035455974.1	uncharacterized protein CG1161-like
LOC118265177	protein_coding	1.20237	2.34918	3.58155	0	0	0	0	0	0	0	0	0.0420633	0	0	0	0.229072	0.071158	0.270717	0.159497	0.362014	0.246108	XP_035433839.1	LOW QUALITY PROTEIN: zinc-type alcohol dehydrogenase-like protein C1773.06c
LOC118268008	protein_coding	4.25132	17.546	15.9659	0	0	0	0	0	0	0	0	0	0	0	0	0	0	0	0	0	0	XP_035438176.1	plexin domain-containing protein 2-like
LOC118281144	protein_coding	3.24704	25.1709	99.5137	0	0	0	0	0	0	0	0	0	0	0	0	0	0	0	0	0.769624	0	XP_035457563.1	tubulin alpha-1 chain-like
LOC118265456	protein_coding	0.906396	3.25745	41.2102	0.714547	0	0	0	0	0	3.15059	3.89216	1.00563	0	0.51336	0	0	0	0	0	0	0	XP_035434241.1	uncharacterized protein LOC118265456 isoform X2
LOC118279904	protein_coding	3.14977	12.3428	4.36573	0	0	0	0	0	0	0	0	0	0	0	0	0	0	0	0	0	0	XP_035455680.1	protein RCC2 homolog
LOC118266398	protein_coding	0.429185	6.51541	23.8617	0.197367	0.999119	0.197034	1.66331	0.238032	0.658099	1.45039	4.49572	1.11107	0	0.283593	0	0.756343	0.469894	0.510768	0.263312	0	0.270864	XP_035435741.1	enkurin-like
LOC118266416	protein_coding	4.50437	15.9229	35.4632	0	0	0	0	0	0	0	0	0	0	0	0	0	0	0	0	0	0	XP_035435764.1	uncharacterized protein LOC118266416
LOC118278838	protein_coding	0.158222	24.3399	0.134698	0	0	0	0	0	0	0	0	0	0	0	0	0	0	0	0	0	0	XP_035454156.1	uncharacterized protein LOC118278838
LOC118268666	protein_coding	2.16825	21.4693	1.71605	0	0	0	0.120044	0	0	0	0	0	0	0	0	0	0	0	0	0	0	XP_035439135.1	ADP-ribosylation factor GTPase-activating protein 1-like isoform X1
LOC118262773	protein_coding	5.29166	27.1155	35.1769	0	0	0	0	0	0	0	0	0	0	0	0	0	0	0	0	0	0	XP_035430265.1	uncharacterized protein LOC118262773
LOC118263292	protein_coding	0.815611	13.7732	4.29426	0	0	0	0	0	0	0	0	0	0	0	0	0	0	0.097065	0	0	0	XP_035431078.1	LOW QUALITY PROTEIN: atypical kinase COQ8B, mitochondrial-like
LOC118262189	protein_coding	1.60523	33.4881	0.623031	0	0	0	0	0	0	0	0	0	0	0	0	0	0	0	0	0	0	XP_035429241.1	phosphatidylserine lipase ABHD16A-like isoform X1
LOC118274051	protein_coding	7.38382	82.1887	14.4843	0	0	0	0	0	0	0	0	0	0	0	0	0	0	0	0	0	0	XP_035447330.1	ATP-binding cassette sub-family F member 2-like
LOC118274299	protein_coding	2.60477	37.9186	50.2293	0	0	0	0	0	0	0	0	0	0	0	0	0	0	0	0	0.302264	0	XP_035447682.1	ADP/ATP translocase 3-like
LOC118266331	protein_coding	0.575515	5.6415	3.25626	0.0529318	0.0669884	0.0528424	0.074347	0	0	0	0	0	0.152469	0	0.078772	0.0676145	0.126021	0	0	0.0712365	0	XP_035435635.1	arf-GAP with Rho-GAP domain, ANK repeat and PH domain-containing protein 2-like
LOC118261882	protein_coding	0.512544	1.88964	1.47264	0	0	0	0	0	0	0	0	0	0	0	0.0657685	0	0	0	0	0	0	XP_035428804.1	solute carrier family 66 member 3-like
LOC118261955	protein_coding	0.288772	3.63231	48.5056	0	0	0	0.55957	0	0	0.585527	4.73462	0	0	0	0	0	0	0	0	0	0	XP_035428925.1	probable NADH dehydrogenase
LOC118279335	protein_coding	4.36798	21.2116	5.9185	0	0	0	0	0	0	0	0	0	0	0	0	0	0	0	0	0	0	XP_035456776.1	importin-7-like isoform X3
LOC118273732	protein_coding	1.97612	10.0818	8.08352	0	0.273285	0.0538938	0	0.0651078	0	0	0	0	0	0	0	0	0	0	0	0	0	XP_035446944.1	serine/threonine-protein kinase prp4-like isoform X2
LOC118273923	protein_coding	6.4765	33.1241	33.4392	1.86144	4.24039	2.97328	10.4582	4.71444	3.72408	0	0	0	0	0	0	0	0	0	0	0	0	XP_035447074.1	uncharacterized protein LOC118273923
LOC118269023	protein_coding	52.8432	17.7979	13.3701	0.0920482	0	0.183786	0.129289	0	0	0	0	0	0.132572	0	0	0.117582	0	0	0	0	0	XP_035439791.1	paramyosin, long form-like
LOC118264998	protein_coding	0.277353	35.0522	2.217	0.0478294	0	0	0.0671804	0.057684	0.0531607	0.281187	0.236844	0.20194	0.413316	0.618527	0.213536	0	0.113873	0	0	0	0	XP_035433576.1	epidermal growth factor receptor-like isoform X1
LOC118264712	protein_coding	1.17152	35.4677	1.01843	0	0	0	0	0	0	0	0	0	0	0	0	0.929042	0.480989	0.522828	0.539058	0.435026	0.332711	XP_035433258.1	uncharacterized protein LOC118264712 isoform X5
LOC118264681	protein_coding	1.08678	8.02287	2.01123	0	0	0	0	0	0	0	0	0	0	0	0	0	0	0	0	0	0	XP_035433199.1	JNK-interacting protein 3-like isoform X5
LOC118277554	protein_coding	2.55269	31.3153	4.26051	0	0	0	0	0	0.0692784	0	0	0	0	0	0	0	0	0	0	0	0	XP_035452338.1	PAN2-PAN3 deadenylation complex subunit PAN3-like isoform X1
LOC118277871	protein_coding	8.60016	36.885	17.1557	0	0	0	0	0	0	0	0	0	0	0	0	0	0	0	0	0	0	XP_035452880.1	syntaxin-7-like
LOC118282380	protein_coding	2.57388	12.5848	361.593	0	0	0	0	0	0	0	0	0	0	0	0	0.412354	0.384276	1.67081	1.72267	2.17222	1.32906	XP_035459334.1	uncharacterized protein LOC118282380 isoform X1
LOC118264918	protein_coding	7.66973	177.067	20.2292	0	0	0	0	0	0	0	0	0	0	0	0	0.14935	0	0	0	0	0	XP_035433484.1	exosome component 10-like isoform X2
LOC118263192	protein_coding	0.985093	48.7093	1.54079	0	0	0	0	0	0	0	0	0	0	0	0	0	0	0	0	0	0	XP_035430932.1	bestrophin-2-like isoform X3
LOC118261807	protein_coding	2.88346	27.8115	10.4559	0	0	0	0	0	0	0	0	0	0	0	0	0.0430632	0.0802618	0.0872433	0.0899516	0.09074	0.0925314	XP_035428668.1	cold shock domain-containing protein E1-like isoform X2
LOC118272667	protein_coding	1.30784	292.77	3.24024	1.26968	1.60686	0.5337	2.4404	0.886532	1.03984	0	0.0661817	0	0	0.0960201	0	0	0	0	0	0	0	XP_035445309.1	UNC93-like protein
LOC118269030	protein_coding	1.08605	7.85106	3.23756	0.0434292	0	0	0	0	0	0.255319	0.043011	0.366724	0.375292	0.873637	0.387783	0.499285	0.258493	0.449564	0.34764	0.292239	0.238407	XP_035439810.1	WD repeat-containing protein 47-like isoform X3
LOC118278447	protein_coding	3.06155	19.6123	3.4006	0.19494	0.164472	0.259481	0.547618	0.235104	0.722229	0	0	0	0	0	0	0.166009	1.08294	0.588568	0.780221	0.612157	0.445888	XP_035453563.1	DENN domain-containing protein 1A-like isoform X1
LOC118262039	protein_coding	1.5658	9.65257	2.58199	0.50557	0.988828	0.41295	0.968338	0.831458	0.561923	0.540404	0.0455182	0.258735	0.529559	1.25477	0.547185	0	0	0	0	0.0618549	0	XP_035429035.1	glycerol kinase-like
LOC118266623	protein_coding	5.2164	10.013	10.7932	0.153117	0.193779	0	0.645198	0.184665	0.340369	0	0	0	0	0	0	1.95591	1.64045	1.58502	1.22566	3.50315	1.89123	XP_035435969.1	uncharacterized protein LOC118266623
LOC118268879	protein_coding	12.3331	136.953	6.29852	2.54064	3.50764	1.30661	3.89296	4.73544	1.19799	0	0.152495	0.541759	0.332649	0.110624	0.229148	1.18014	0.733189	2.78938	1.02713	1.45059	1.69054	XP_035439564.1	staphylococcal nuclease domain-containing protein 1-like
LOC118266868	protein_coding	4.73806	33.4881	4.86692	0	0	0	0	0	0	0	0	0	0	0	0	0	0	0	0	0	0	XP_035436360.1	uncharacterized protein LOC118266868
LOC118266853	protein_coding	3.40948	16.5629	13.9117	0.289459	0.549492	0	0.406569	0.0872745	0.160862	0	0	0	0	0	0	0	0	0	0	0	0	XP_035436332.1	TBC1 domain family member 13-like isoform X1
LOC118262825	protein_coding	8.7076	40.2502	8.28457	0	0	0	0	0	0	0	0	0	0	0	0	0	0	0	0	0	0	XP_035430338.1	putative serine protease K12H4.7
LOC118262833	protein_coding	30.7729	188.211	10.7424	0	0	0	0	0	0	0	0	0	0.162402	0	0	0	0	0	0	0	0	XP_035430349.1	probable citrate synthase 2, mitochondrial
LOC118262842	protein_coding	1.44188	15.8435	2.92712	0	0	0	0	0	0	0	0	0	0	0	0	0	0	0	0	0	0	XP_035430370.1	peptidoglycan-recognition protein LE-like isoform X2
LOC118266313	protein_coding	0.313666	2.99309	26.1587	0.432732	0.547649	0	0.607808	0	0	1.90801	3.85708	0	0	0	0	0.552768	0	0	0	0	0	XP_035435615.1	EF-hand calcium-binding domain-containing protein 1-like
LOC118268583	protein_coding	2.4134	42.5403	8.99863	0	0	0	0	0	0	0	0	0	0.0666014	0	0	0	0.0550483	0	0.123388	0	0	XP_035439025.1	large proline-rich protein BAG6-like isoform X1
LOC118273974	protein_coding	4.7785	2238.36	125.768	0	0	0	0	0	0	0	0	0	0	0	0	0	0	0	0	0	0	XP_035447205.1	glutamine synthetase 2 cytoplasmic-like
LOC118269275	protein_coding	0.76113	15.4732	1.02396	0	0	0	0	0	0	0	0	0	0	0	0	0	0	0	0	0	0	XP_035440231.1	protein zer-1 homolog
LOC118265966	protein_coding	93.0552	0	0.867307	0	0	0.23844	0	0	0	0	0	0	0	0	0	0	0	0	0	0	0	XP_035435175.1	uncharacterized protein LOC118265966
LOC118262580	protein_coding	3.39821	39.5573	15.4	0	0	0	0	0	0	0	0	0	0	0	0	0	0	0	0	0	0	XP_035429977.1	ras-related protein Rab-21-like
LOC118262575	protein_coding	5.60138	56.7713	3.57294	0	0	0	0	0	0	0	0	0	0	0	0	0	0	0	0	0	0	XP_035429963.1	ATPase family AAA domain-containing protein 3A homolog
LOC118262587	protein_coding	8.37477	35.8014	8.24041	2.1541	2.23048	1.36847	2.06291	1.8894	2.3942	0	0	0	0	0	0	1.00059	1.04901	0.633479	0.9144	1.31774	1.075	XP_035430002.1	LITAF domain-containing protein-like
LOC118262643	protein_coding	28.4343	72.217	49.996	0	0	0	0	0	0	0	0	0	0	0	0	0	0	0	0	0	0	XP_035430066.1	beta-parvin-like
LOC118262603	protein_coding	0.627333	15.7818	0.915532	0.329701	0.730199	0.0822861	0.578865	0.596447	0.320645	0	0	0	0	0.0592176	0	0.631735	0.294359	0.5866	0.879723	0.610111	0.678716	XP_035430042.1	ecotropic viral integration site 5 ortholog-like isoform X4
LOC118264673	protein_coding	1.29667	5.41966	55.9968	0.32525	0.411624	0	1.37052	0	0	0	0	0	0	0	0	0	0	0	0	0	0	XP_035433155.1	NADH-ubiquinone oxidoreductase subunit 8-like
LOC118263479	protein_coding	0.555413	2.84569	0.971809	0.119726	0.15152	0.0717141	0.0672658	0.0866361	0.0798425	0.246352	0.047429	0.0336995	0.0344868	0.137625	0.0712693	0.0305873	0.199531	0.123936	0.191674	0.128903	0.230034	XP_035431399.1	uncharacterized protein LOC118263479 isoform X1
LOC118267516	protein_coding	1.54928	9.69807	3.37484	0	0	0	0	0	0	0	0	0	0	0	0	0	0	0	0	0	0	XP_035437493.1	uncharacterized protein LOC118267516
LOC118277295	protein_coding	0.797341	0.0691677	11.9833	0.440003	0	0	0	0	0	0	0.653647	0	0	0.316116	0.327401	0	0	0.569344	0	0	0	XP_035451952.1	uncharacterized protein LOC118277295
LOC118269662	protein_coding	2.28436	18.3301	3.27406	0	0	0	0	0	0	0	0	0	0	0	0	0	0	0	0	0	0	XP_035441058.1	WW domain-containing adapter protein with coiled-coil homolog isoform X4
LOC118269938	protein_coding	0.939937	9.12954	3.33293	0	0	0	0	0	0	0	0	0	0	0	0	0	0	0	0	0	0	XP_035441260.1	uncharacterized protein LOC118269938 isoform X1
LOC118270405	protein_coding	25.2256	51.9336	91.9445	0	0	0	0	0	0	0	0	0	0	0	0	0	0	0	0	0	0	XP_035441912.1	prefoldin subunit 1-like
LOC118270069	protein_coding	1.63085	7.63678	5.8604	0	0	0	0	0	0	0	0	0	0	0	0	0	0	0	0	0	0	XP_035441632.1	ras-specific guanine nucleotide-releasing factor RalGPS2-like isoform X3
LOC118262924	protein_coding	4.45201	0.545942	1.7859	0	0	0	0	0	0	0.0945246	0.254778	0.0905129	0.185255	0.184823	0	0	0	0	0	0	0	XP_035430541.1	uncharacterized protein LOC118262924 isoform X4
LOC118262896	protein_coding	0.122716	35.662	0.397792	0	0	0	0	0	0	0.497649	0.0838339	0.119132	0.487661	0.608154	0	0.32439	0.100767	0.328597	0.112932	0.113922	0	XP_035430492.1	neprilysin-2-like isoform X4
LOC118267900	protein_coding	0.881906	6.06233	2.55161	0.110607	0.139979	0.0368066	0.103571	0.222326	0	0.0541876	0	0.0518879	0.0531001	0.0529762	0	0.376767	0.043889	0.0477067	0.0983752	0.297712	0.0505983	XP_035438079.1	amyloid beta A4 precursor protein-binding family B member 1-interacting protein-like isoform X1
LOC118281452	protein_coding	6.11356	70.0948	4.33061	1.43223	1.53062	0.699019	1.0729	1.30509	0.955123	1.12267	0.157604	1.07502	1.28349	1.64635	1.13675	1.05705	0.795638	1.19431	1.104	1.24218	1.7035	XP_035457943.1	eukaryotic translation initiation factor 4 gamma 3-like isoform X1
LOC118281930	protein_coding	0.099504	73.6722	5.89384	0	0	0	0	0	0	0.201759	0	0	0.19771	0.197248	0.20429	0.526062	0.490241	0	0.732568	0	0.188395	XP_035458695.1	facilitated trehalose transporter Tret1-like
LOC118263282	protein_coding	269.373	2488.71	467.089	0	0	0	0	0	0	0	0	0	0	0	0	0	0	0	0	0	0	XP_035431066.1	Y-box factor homolog
LOC118262513	protein_coding	298.703	359.582	123.164	0	0	0	0	0.178582	0	0	0	0	0.426524	0	0	0.189148	0	0	0	0	0	XP_035429836.1	catalase-like
LOC118276714	protein_coding	8.96206	15.4032	14.6195	0	0	0	0	0	0	0	0	0	0	0	0	1.06474	1.10249	1.07855	0.864912	0.997135	1.39813	XP_035451226.1	procollagen-lysine,2-oxoglutarate 5-dioxygenase-like isoform X2
LOC118270986	protein_coding	10.7275	30.225	17.0535	0.243281	0.102629	0.161913	0.284757	0.146703	0.0450664	2.38373	0.281094	1.65486	0.700767	1.86435	2.23261	0.517941	0.579208	1.20671	1.73102	1.63706	1.00163	XP_035443087.1	insulin-like growth factor 2 mRNA-binding protein 1 isoform X5
LOC118268908	protein_coding	0	404.518	0.128667	0.200788	0	0.400898	0.564046	0.726473	1.33901	0	0	0	0	0	0	0	0	0	0.267876	0.540447	0.275559	XP_035439644.1	keratin, type I cytoskeletal 10-like
LOC118266322	protein_coding	0.266104	9.04893	8.34363	0.293693	0	0.0732992	0.309387	0	0	0	0.218148	0	0	0	0	0	0	0	0	0.197628	0	XP_035435625.1	uncharacterized protein LOC118266322
LOC118266104	protein_coding	1.68674	10.8696	89.6128	0	0.841422	0.663738	0	0	0	5.86303	14.4861	0.9357	0	0.955325	0	0	3.16582	0	0.887006	0	0.912446	XP_035435374.1	uncharacterized protein LOC118266104
LOC118265176	protein_coding	1.53574	9.94046	60.017	0.325954	0.412515	0	0.91566	0	0.362287	0	0	0	0	0	0	0	0.776038	0	0.434863	0	0	XP_035433823.1	uncharacterized protein LOC118265176
LOC118264837	protein_coding	8.41983	127.515	6.20799	0	0	0	0	0	0	0	0	0	0	0	0	0	0.110181	0.23953	0.246966	0.124565	0.254049	XP_035433399.1	proton-coupled amino acid transporter-like protein pathetic
LOC118264852	protein_coding	1.10934	6.23773	1.57546	0	0	0	0	0	0	0	0	0	0	0	0	0	0	0	0	0	0	XP_035433416.1	USP6 N-terminal-like protein isoform X1
LOC118264892	protein_coding	22.8579	51.8404	19.0661	0	0	0	0	0	0	0	0	0	0	0	0	0	0	0	0	0	0	XP_035433424.1	3-hydroxyacyl-CoA dehydrogenase type-2-like
LOC118267427	protein_coding	1.68501	107.974	0.635933	0	0	0	0	0	0	0	0	0	0	0	0	0	0	0	0.0544094	0	0	XP_035437309.1	LOW QUALITY PROTEIN: nuclear hormone receptor FTZ-F1-like
LOC118265468	protein_coding	0.891666	10.2633	2.31388	0	0.0464721	0	0	0	0	0.107939	0.0363669	0.103358	0.105773	0.211052	0.109293	0.0469064	0	0	0	0.0494191	0.0503948	XP_035434316.1	polyhomeotic-proximal chromatin protein-like isoform X9
LOC118265087	protein_coding	2.02851	21.0212	2.32648	0	0	0	0	0	0	0.666989	0	0.425788	0.217868	1.73887	0.225119	0	0	0	0	0	0	XP_035433696.1	clavesin-1-like
LOC118265559	protein_coding	2.26143	10.7351	5.93603	0	0	0	0	0	0	0	0	0	0	0.083016	0	0	0	0	0	0	0.0792898	XP_035434425.1	peptidoglycan-recognition protein 2-like isoform X1
LOC118265476	protein_coding	0.85133	4.61905	0.565612	0	0	0	0	0	0	0.0627706	0	0.0601067	0.0615109	0.0613673	0.0635582	0	0	0	0	0	0	XP_035434300.1	palmitoyltransferase ZDHHC3-like
LOC118263327	protein_coding	6.46903	34.1712	7.93719	0	0	0	0	0	0	0	0	0	0	0	0	0.593322	0.473932	1.11617	0.619673	0.803705	0.728509	XP_035431143.1	protein disulfide-isomerase A5-like isoform X1
LOC118263360	protein_coding	79.0299	169.267	44.6054	0	0	0.449773	0	0	0.250376	0	0.223097	0.317032	0.324439	0.323682	0.335238	0	1.60896	0.582971	0.300534	0.606336	0.618307	XP_035431196.1	triosephosphate isomerase
LOC118263443	protein_coding	0.627888	39.4684	6.31951	0	0	0	0	0	0	0	0	0	0	0	0	0	0	0.517322	0	1.61417	0.548679	XP_035431345.1	tyrosine 3-monooxygenase-like
LOC118264341	protein_coding	0.717405	9.59033	0.780591	0	0.128468	0	0.14258	0	0.0564127	0.820567	1.25666	0.214293	0	0.0729293	0	0.0648343	0	0	0	0.136615	0.0696559	XP_035432748.1	uncharacterized protein LOC118264341
LOC118265187	protein_coding	9.78639	10.208	9.71428	0	0	0	0	0	0	0	0	0	0	0	0	0	0	0	0	0	0	XP_035433867.1	sulfhydryl oxidase 1-like
LOC118265191	protein_coding	4.32671	9.61502	3.35285	0	0	0	0	0	0	0	0	0	0	0	0	0	0	0	0	0	0	XP_035433888.1	flotillin-1-like isoform X2
LOC118261860	protein_coding	5.96723	41.8247	5.05092	0	0	0	0	0	0	0	0	0	0	0	0	0	0	0	0	0	0	XP_035428798.1	coatomer subunit gamma-like
LOC118263000	protein_coding	0.942059	107.766	0.675927	0	0	0	0	0	0	0	0	0	0	0	0	1.01054	1.21079	0.731174	0.753872	2.28144	0.310197	XP_035430747.1	protein grindelwald-like
LOC118262285	protein_coding	49.8722	10.0718	16.1223	0	0	0	0	0	0	0	0	0	0	0	0	0	0	0	0	0	0	XP_035429402.1	uncharacterized protein LOC118262285
LOC118268650	protein_coding	1.73475	7.23492	54.4635	0.184096	1.39791	0	0.517157	0	0.204617	5.68205	9.48082	0.518181	0	0.793574	0	0	0	0	0	0.24776	0	XP_035439111.1	uncharacterized protein LOC118268650
LOC118263408	protein_coding	0.861345	11.0042	30.7824	0.432112	0.546864	0	0.606936	0	0	0.635091	0.213975	0	0	0	0	0	0	0	0	0	0	XP_035431279.1	uncharacterized protein LOC118263408 isoform X1
LOC118267330	protein_coding	0.84002	10.1613	12.7072	0	0	0	0	0	0	0	0	0	0	0	0	0	0	0	0	0	0	XP_035437160.1	uncharacterized protein LOC118267330
LOC118268059	protein_coding	0.264209	97.179	5.07196	0	0	0	0	0	0	0	0	0.146567	0	0.149641	0	0.133031	0.371919	0.539026	0.694698	1.12126	0.428774	XP_035438184.1	peptide transporter family 1-like isoform X2
LOC118266218	protein_coding	1.47344	12.1051	2.85042	0	0	0	0	0	0	0.0702967	0	0.0673133	0.137772	0	0.0711787	0	0	0	0.127621	0	0.0656404	XP_035435537.1	circadian locomoter output cycles protein kaput-like isoform X5
LOC118266251	protein_coding	1.10959	2.16573	50.6822	0.382696	0.484325	0	0	0.461546	0	0.562463	5.68515	0.538592	0	0.549889	0	0	0	0	0	0	0	XP_035435547.1	NADH dehydrogenase
LOC118263298	protein_coding	3.22744	10.9394	2.17931	0	0	0	0	0	0	0	0	0	0	0	0	0	0	0	0	0	0	XP_035431091.1	prostaglandin E synthase 2-like
LOC118269211	protein_coding	41.1339	17.7077	0.981362	0	0	0	0	0	0	0	0	0.239476	0	0	0	0	0	0	0	0	0	XP_035440104.1	uncharacterized protein LOC118269211
LOC118264560	protein_coding	30.4449	211.396	9.16479	0	0	0	0	0	0	0	0	0	0	0	0	0	0	0	0	0	0	XP_035433007.1	6-phosphogluconate dehydrogenase, decarboxylating-like
LOC118279826	protein_coding	2.09002	7.82907	59.7705	0	0	0	0	0	0	0.385255	0.1947	0.184453	0.755047	0.847446	0.585134	0	0	0	0	0	0	XP_035455557.1	failed axon connections-like
LOC118267256	protein_coding	28.442	110.695	47.7283	0.184435	0.116707	0.0920616	0.259054	0.111218	0	0	0	0	0	0	0	0	0	0	0	0	0	XP_035437058.1	cdc42 homolog
LOC118267240	protein_coding	15.185	51.8316	275.753	0	0	0	0	0	0	0	0	0	0	0	0	19.7793	22.4081	23.1787	21.8729	21.656	29.5837	XP_035437021.1	peroxiredoxin-6-like
LOC118267158	protein_coding	0.0958629	19.9305	0.546159	0	0.111582	0	0	0	0	0	0	0	0.126983	0.126687	0	0	0	0	0	0	0	XP_035436871.1	angiopoietin-related protein 2-like
LOC118267217	protein_coding	18.4445	53.9217	39.4908	2.01267	5.09432	2.15279	5.452	2.25397	2.55659	0	0	0	0	0	0	1.28548	1.71136	1.48818	1.72617	2.32173	0.394595	XP_035436993.1	ubiquitin carboxyl-terminal hydrolase isozyme L5-like
LOC118267183	protein_coding	1.35981	10.3082	1.42073	0	0	0	0.059886	0	0	0	0	0	0	0.0612631	0	0	0	0	0	0	0	XP_035436924.1	lysophospholipid acyltransferase 5-like
LOC118267198	protein_coding	1.45541	17.2337	46.449	0.200788	0	0	0.282023	0	0	0	0	0	0	0	0	0	0.23902	0	0	0	0.275559	XP_035436935.1	enolase-like
LOC118267151	protein_coding	0.732223	6.29501	3.12394	0.150772	0.381622	0.210724	0.762377	0.436407	0.201093	0	0	0	0	0	0	0.231113	0.215376	0.273129	0.321837	0.162329	0.372451	XP_035436859.1	autophagy-related protein 9A-like
LOC118262265	protein_coding	0.543605	38.5034	4.72571	0	0	0	0	0	0	0	0	0	0	0	0	0	0	0	0	0	0	XP_035429390.1	flocculation protein FLO11-like isoform X2
LOC118265922	protein_coding	5.2208	34.9205	32.511	0	0	0	0	0	0	0	0	0	0	0	0	0	0	0	0	0	0	XP_035435125.1	prostatic acid phosphatase-like isoform X3
LOC118263163	protein_coding	6.87522	38.6442	11.0572	0	0	0	0	0	0	0	0	0	0	0	0	0	0	0	0	0	0	XP_035430890.1	uncharacterized protein LOC118263163 isoform X2
LOC118262293	protein_coding	3.71309	14.6214	5.3073	0.040335	0.102093	0.201335	0.0566539	0	0.134493	0	0	0.0567661	0	0.17387	0	0	0.0480152	0	0	0.108567	0	XP_035429449.1	neurocalcin homolog
LOC118262318	protein_coding	0.673589	1.81291	12.2967	0	0	0	0.133872	0	0.0529673	0	0	0	0	0	0	0.121749	0.0567293	0.246656	0.127156	0.384812	0.130803	XP_035429488.1	neuronal calcium sensor 2-like
LOC118262048	protein_coding	3.30092	6.92619	1.16396	0	0.0985175	0	0	0.187768	0.0865219	0.228823	0	0	0	0.111854	0	0	0	0	0.207709	0	0	XP_035429077.1	ack-related non-receptor tyrosine kinase-like isoform X5
LOC118263567	protein_coding	6.14322	31.7527	9.57128	1.491	1.68832	1.56682	2.4249	3.02855	2.18052	0	0	0	0	0	0	0	0	0	0	0	0	XP_035431532.1	ubiquitin-conjugating enzyme E2 G2
LOC118267037	protein_coding	9.80382	196.483	89.8885	0.278872	0	0	0.391699	0	0	0	0	0	0	0	0	0	0	0	0	0	0	XP_035436678.1	ADP-ribosylation factor-like protein 5A
LOC118266262	protein_coding	1.81998	7.40059	1.04751	0	0	0	0	0	0.0436047	0	0	0	0	0	0	0	0	0	0.0523399	0	0.0538411	XP_035436973.1	flocculation protein FLO11-like isoform X16
LOC118268686	protein_coding	14.1967	10.1796	1.89855	0	0	0	0	0	0	0	0.125751	0.0893491	0	0.0912231	0.0944799	0.0810975	0	0.0821492	0	0.170883	0.0871286	XP_035439184.1	proton-coupled amino acid transporter-like protein pathetic isoform X3
LOC118265250	protein_coding	1.17864	6.16849	3.00829	0	0	0	0	0	0	0	0	0	0	0	0	0	0	0	0	0	0	XP_035433958.1	GRB10-interacting GYF protein 2-like isoform X2
LOC118262505	protein_coding	25.9196	59.1392	130.339	4.31802	4.44008	1.61652	6.82314	3.25481	0.899874	2.77653	5.88009	1.51925	3.49818	1.9389	1.20487	9.3079	5.46147	12.2223	12.2416	5.44806	18.5187	XP_035429825.1	phytanoyl-CoA dioxygenase domain-containing protein 1-like
LOC118268783	protein_coding	0.849463	12.3614	4.85632	0.0585957	0.148313	0.0584967	0.0823025	0.141337	0.260508	0	0	0	0	0	0	0	0	0	0	0	0	XP_035439378.1	solute carrier family 35 member F6-like
LOC118268703	protein_coding	1.89204	42.5476	3.03083	0	0.0847031	0.133633	0.188015	0.0807192	0.371948	1.37716	0.265139	1.41291	1.54231	0.577017	0.896425	0.854948	0.956079	1.47226	1.16079	1.26104	1.92891	XP_035439286.1	hepatic leukemia factor-like isoform X11
LOC118268843	protein_coding	9.72563	20.0994	17.6007	0	0	0	0	0	0.175447	0	0.156332	0	0	0	0	0	0	0	0	0	0	XP_035439492.1	OCIA domain-containing protein 1-like isoform X2
LOC118268821	protein_coding	8.07983	11.9833	11.1831	1.00682	1.09216	0.287176	2.02022	0.346931	0.959178	0	0	0	0	0	0	0	0.513653	0	0	0	0.197392	XP_035439396.1	protein henna-like
LOC118264312	protein_coding	8.1822	0.818988	0.450442	0	0	0	0	0	0	0	0	0.174577	0.178655	0	0.184602	0	0	0	0	0	0	XP_035432681.1	amino acid transporter AVT1A-like
LOC118264772	protein_coding	1.69848	16.2565	3.49253	0	0	0	0	0	0	0	0	0	0	0	0	0	0	0	0	0	0	XP_035439095.1	transcription initiation factor TFIID subunit 4-like isoform X8
LOC118275640	protein_coding	2.75183	96.8437	1.46285	0	0	0	0	0	0	0.109406	0.221167	0.31429	0	0.427842	0	0	0	0	0	0	0	XP_035449935.1	coatomer subunit beta\\'-like isoform X1
LOC118266449	protein_coding	0.205518	121.121	0.3331	0	0.0897068	0	0.497805	0	0	0	0	0	0	0	0	0	0	0	0	0	0	XP_035435827.1	proton-coupled amino acid transporter-like protein CG1139 isoform X2
LOC118263050	protein_coding	1.32559	10.4538	3.89213	0	0	0	0	0	0	0	0	0	0	0	0	0	0	0	0	0	0	XP_035430713.1	protein angel homolog 1-like isoform X1
LOC118263262	protein_coding	0.0686515	3.51368	8.23391	0.0947112	0	0	0.665149	0	0.210537	0	0.468995	0	0	0.136089	0	0	0	0	0	0	0	XP_035431012.1	dynein regulatory complex protein 11-like
LOC118265303	protein_coding	5.64074	28.3014	217.8	1.26193	2.66176	0	5.90831	0	0.467532	14.8377	32.9109	3.552	0	3.6265	0	0	0	0	0	0	0	XP_035434009.1	uncharacterized protein LOC118265303
LOC118264049	protein_coding	1.74013	45.4259	3.66768	0	0.0804823	0.0634868	0	0	0	0	0	0	0	0	0	0	0.0378515	0.123432	0	0	0.0872757	XP_035432309.1	CCR4-NOT transcription complex subunit 1-like isoform X5
LOC118264152	lncRNA	2.69219	5.30777	232.957	0.675295	0	0	0.948508	0	0.750567	4.96254	17.3886	0	0	0	0	0	0	0	0	0	0
LOC118264169	protein_coding	2.02141	25.1683	78.6301	0.328085	1.24563	0	0.460822	0	1.09396	0	0	0	0	0	0	0	0.390555	0.424527	0.437705	0	0	XP_035432483.1	uncharacterized protein LOC118264169
LOC118263992	protein_coding	0	59.588	0.223672	0.130892	0.165651	0.392012	0.183848	0	0.581926	0	0.129631	0.184212	0	0.376152	0	1.1704	0.779073	0.338736	0.873128	0.352312	0.179634	XP_035432193.1	uncharacterized protein LOC118263992
LOC118282267	protein_coding	1.12532	14.9446	1.42897	0.028227	0.035723	0	0.0792942	0	0	0.0829725	0	0.0397256	0.0406537	0	0	0	0	0	0	0	0	XP_035459184.1	triple functional domain protein-like isoform X4
LOC118272612	lncRNA	0.296217	2.01287	11.377	0	0	0	0	0	0	0.400415	2.29343	0.191711	0.196189	0.195732	0.202719	0	0	0	0	0	0
LOC118272480	protein_coding	23.4739	70.5331	3.66639	0	0	0	0	0	0	0	0	0	0	0	0	0	0.15963	0	0	0	0	XP_035445034.1	L-lactate dehydrogenase-like isoform X2
LOC118277109	protein_coding	0.102977	332.31	6.91891	4.54614	3.59589	4.53846	5.58725	2.39873	4.10546	0.835205	3.09537	2.79916	0	2.04133	5.49695	0	0	0	0	0	0	XP_035451690.1	alpha-crystallin A chain-like
LOC118277510	protein_coding	0.56333	66.009	0.204315	0	0	0	0	0	0	0	0	0	0	0	0	0	0.14233	0	0	0.321823	0	XP_035452235.1	sulfite oxidase, mitochondrial-like
LOC118275653	protein_coding	0.0873247	3957.23	4.63203	0	0	0.240539	0.676856	0	0	0	0	0	0	0	0	0	0	0	0	0	0	XP_035449602.1	lipase 3-like
LOC118275714	protein_coding	0	179.794	0.0287375	0.0448454	0.0567546	0.0895394	0.125978	0.10817	0.0996882	0	0	0	0	0	0	0	0	0	0	0	0	XP_035449690.1	Down syndrome cell adhesion molecule-like protein Dscam2 isoform X2
LOC118275483	protein_coding	0	442.678	0.666874	0	0	0	0	0	0	0	0	0.258459	0	0	0	0	0	0	0	0	0	XP_035449384.1	lipase 3-like
LOC118276821	protein_coding	0.480286	82.2672	0.231601	0	0	0	0	0	0	0	0	0	0	0	0	0	0	0.155886	0	0	0	XP_035451292.1	sulfite oxidase, mitochondrial-like isoform X2
LOC118276752	protein_coding	0.103367	1081.68	18.7031	13.4049	7.57997	14.5212	10.8162	8.94332	10.144	5.03021	1.69478	10.0349	4.10772	2.86869	4.24444	0	0	0	0	0	0	XP_035451170.1	alpha-crystallin A chain-like
LOC118274391	protein_coding	0.957508	8.14007	53.2164	0.264194	0.668709	0.263748	2.2265	0.955885	0.293643	3.88297	9.9427	1.85909	0	1.51846	0	0	0	0	0	0	0	XP_035447763.1	uncharacterized protein LOC118274391 isoform X2
LOC118278945	protein_coding	3.09463	22.4524	155.694	1.16436	1.47357	0	3.81603	0	0.431383	0	0	0	0	0	0	0.495782	0.462022	0	0	1.56702	0	XP_035454311.1	protein lethal(2)essential for life-like
LOC118278332	protein_coding	1.24366	9.51122	7.4309	0.67052	1.04825	0.354382	0.3324	0.808672	0.789098	0	0.117187	0.0555097	0.113613	0.056674	0.117395	0	0.093905	0.102073	0.105242	0.0530822	0.216521	XP_035453475.1	kinesin-like protein Klp10A isoform X9
LOC118278409	protein_coding	4.97175	50.0811	11.5022	0	0	0	0	0	0	0	0	0	0	0	0	0	0	0	0	0	0	XP_035453491.1	bifunctional arginine demethylase and lysyl-hydroxylase PSR-like
LOC118277736	protein_coding	220.291	534.995	365.276	0	0	0	0	0	0	0	0	0	0	0	0	0	0	0	0	0	0	XP_035452545.1	cytochrome c oxidase subunit 5A, mitochondrial-like
LOC118275558	protein_coding	1.28865	21.8972	78.6748	0.209154	0.264697	0	0.881322	0	0.232467	0	0	0	0	0	0	0.267171	0.248979	0	0.279037	0.281483	0	XP_035449463.1	uncharacterized protein LOC118275558
LOC118269598	protein_coding	2.56837	22.3087	1.86306	0	0	0	0	0.109574	0.201963	0	0.0899792	0	0	0	0.135207	0.696338	0.324461	0.940491	0.242421	0.611366	0.498749	XP_035440675.1	CSC1-like protein 2
LOC118269617	protein_coding	187.172	7.13706	38.5382	0	0.167031	0.131759	0	0.159175	0	0	0	0	0	0	0	0	0.157112	0.341557	1.05648	0.177623	0.362259	XP_035440724.1	arginine kinase isoform X4
LOC118273539	protein_coding	5.10992	118.282	10.0899	0	0	0	0	0	0	0	0	0	0	0	0	0	0	0	0	0	0	XP_035446462.1	uncharacterized protein LOC118273539
LOC118275686	protein_coding	3.63698	33.0062	10.3605	0	0	0	0	0	0	0	0	0	0	0	0	1.47909	1.68467	1.66474	3.43284	3.63607	3.53129	XP_035449645.1	protein FAM8A1-like
LOC118269428	protein_coding	2.98771	29.5826	3.97039	0	0	0	0	0	0	0	0	0	0.0756232	0	0	0.0670723	0.12501	0.0679421	0.0700512	0.211996	0.144121	XP_035440465.1	beta-arrestin-1-like isoform X4
LOC118275790	protein_coding	10.2301	16.6509	131.962	5.81994	5.52412	6.97213	11.8531	4.21144	4.85149	0	0	0	0	0	0	0	0	0	0	0	0	XP_035449759.1	protein limb expression 1 homolog
LOC118272065	protein_coding	0.486435	76.2926	0.630723	0	0	0	0.377036	0.32374	0.298354	0	0.531695	0	0	0	0.399476	0.342894	0.319545	1.04202	1.79061	0	0	XP_035444270.1	nucleoside diphosphate-linked moiety X motif 19-like
LOC118272072	protein_coding	956.166	11140.2	2225.68	0	0.206817	0	0.459072	0.591269	0.181635	0.240184	0	0.459981	0.470727	0.234814	0.486395	0.20875	0.389072	0	0	0.219932	0	XP_035444292.1	elongation factor 1-alpha
LOC118272098	protein_coding	15.6525	16.0795	33.9067	0	0	0	0	0	0	0	0	0	0	0	0	0	0	0	0	0	0	XP_035444327.1	adenylate kinase isoenzyme 6 homolog
LOC118272081	protein_coding	102.961	2398.33	77.5135	0	0	0	0	0	0	0	0	0	0	0	0	0	0.1938	0	0	0	0	XP_035444305.1	protein disulfide-isomerase A3-like
LOC118271688	protein_coding	1.00786	59.7946	3.33162	0	0	0	0	0	0	0	0	0	0	0	0	0	0	0	0	0	0	XP_035443733.1	protein eiger-like
LOC118272950	protein_coding	0	33.8806	0.313743	0.309221	0	0.0771749	0.108582	0.0932332	0	0	0	0.435187	0	0	0.690266	0	0	0	0	0	0	XP_035445592.1	uncharacterized protein LOC118272950
LOC118271093	protein_coding	23.7422	189.16	70.0513	0.201257	0.127352	0.301376	0.282683	0.121362	0	2.21847	0	1.13297	1.01451	1.44592	1.79704	2.4423	1.31768	1.4323	1.87952	1.62513	3.03823	XP_035442923.1	protein tyrosine phosphatase type IVA 2-like
LOC118271985	protein_coding	10.6605	26.7739	32.3273	0.0790711	0.400277	0	0	0	0.351539	0.232428	0	0	0	0	0	1.31306	0.470635	1.4324	0.738434	0.425661	1.62774	XP_035444175.1	ADP-ribosylation factor 6
LOC118274591	protein_coding	0.571497	43.4102	7.8312	0.788434	1.24726	0.885491	1.10742	1.06974	0.438159	0	0	0	0	0	0	0.377677	0.35196	0.127525	0.262967	0.132636	0.541018	XP_035448087.1	solute carrier family 12 member 4-like
LOC118275048	protein_coding	2.04157	8.5009	13.3962	0	0	0	0	0.150971	0	0	0	0	0	0	0	0	0	0	0	0	0	XP_035448788.1	LOW QUALITY PROTEIN: FAST kinase domain-containing protein 3, mitochondrial-like
LOC118271431	protein_coding	0.889053	8.3979	66.6626	1.36281	1.03483	0.816308	0.765674	0.657441	0.908832	0.400596	0.269938	0.767189	2.35534	0.39164	1.21687	2.08901	1.29784	1.05805	0.727264	2.20092	1.87031	XP_035443418.1	uncharacterized protein LOC118271431
LOC118278772	protein_coding	33.0587	91.7146	144.802	0	0	0	0	0	0	0.702633	0.189385	0.672813	0	0.137385	0.284579	1.22135	0.455275	1.48463	1.14804	1.28678	0	XP_035454029.1	lipoyltransferase 1, mitochondrial-like isoform X2
LOC118270530	protein_coding	30.6418	403.687	10.3087	2.99385	3.18268	1.79328	1.51384	1.29985	2.12964	0	0	0	0.172475	0	0	0.458919	0.285113	0.309913	0.159767	0	0	XP_035442037.1	lamin-C-like
LOC118270523	protein_coding	0.535641	8.67361	0.127781	0	0	0	0	0	0	0	0	0	0	0.353936	0	0	0	0	0	0	0	XP_035442025.1	LOW QUALITY PROTEIN: insulin-like receptor
LOC118270426	protein_coding	0.106963	2.64447	9.29861	0.295132	0.373507	0	0.414537	0	0	0	0.730723	0.207679	0	0	0	0.376998	0	0.190944	0	0	0.607552	XP_035441905.1	mitochondrial import receptor subunit TOM40 homolog
LOC118271598	protein_coding	0.106161	0.670958	5.47921	0	0.0794368	0.0208873	0.11755	0	0.0930193	0.461263	0.973894	0.235566	0	0.0901902	0	0	0	0.027073	0	0	0	XP_035443585.1	dynein heavy chain 8, axonemal-like
LOC118271648	protein_coding	3.8035	6.04239	12.5589	0.252881	0.160018	0.126227	0	0.457477	0.140534	0	0	0.355896	0	0	0.564499	0.323028	0	0.163609	0	0.510498	0	XP_035443659.1	protein-cysteine N-palmitoyltransferase Rasp-like
LOC118272531	protein_coding	0	237.392	0	0.114387	0	0.228388	0	0	0.127138	0	0	0	0.164745	0	0	0	0	0	0.152607	0	0	XP_035445019.1	uncharacterized protein LOC118272531 isoform X3
LOC118278199	protein_coding	0.527323	1.37233	14.6072	0	0.460343	0	1.53273	0	0	0.534612	4.68316	0	0	0	0	0	0.433007	0	0.485282	0	0	XP_035453217.1	uncharacterized protein LOC118278199 isoform X2
LOC118278180	protein_coding	4.53999	24.5053	18.6973	0	0	0	0	0	0	0	0	0	0	0	0	0.395098	0.276146	0.500277	0.515807	0.312197	0.31836	XP_035453178.1	transcriptional coactivator YAP1-like isoform X1
LOC118271515	protein_coding	18.1073	110.87	22.1548	0	0.446851	0.264367	0.123984	0	0.0981105	0	0.0874212	0.24846	0.127132	0	0.131364	0	0.105079	0.114219	0.23553	0.118797	0.363427	XP_035443516.1	LOW QUALITY PROTEIN: adenylyl cyclase-associated protein 1-like
LOC118273487	protein_coding	2.7574	30.9488	2.5512	0.297526	0.376538	0.042432	0.2985	0.666395	0.519656	0.624694	0.126283	1.01691	0.85702	1.89326	1.45482	1.84599	1.06253	1.70494	1.53104	1.20125	1.16663	XP_035446381.1	uncharacterized protein LOC118273487 isoform X2
LOC118278456	protein_coding	2.30287	18.3203	4.03865	0	0	0	0	0	0	0	0	0	0	0	0	0	0	0	0	0	0	XP_035453536.1	protein argonaute-2-like isoform X1
LOC118278556	protein_coding	17.0892	60.0742	183.879	0.24687	0.31243	0.492907	0.6935	0.297735	0.548776	0.362835	0.244493	0.347436	0	1.06417	0.367387	0.31535	0.88163	0	1.31742	0	0.338802	XP_035453727.1	uncharacterized protein LOC118278556 isoform X2
LOC118278487	protein_coding	2.42146	23.5564	6.01441	0	0	0	0	0	0	0.210422	0.0472637	0	0.412399	0.617154	0.284083	0.0609613	0.0568102	0	0	0	0	XP_035453596.1	death-inducer obliterator 1-like
LOC118278520	protein_coding	4.80099	15.9071	17.1347	0	0	0	0	0	0	0	0	0	0	0	0	0	0	0	0	0	0	XP_035453656.1	mitochondrial ribonuclease P protein 1 homolog
LOC118278536	protein_coding	33.4691	130.872	45.927	0	0	0	0.394254	0	0	0	0	0	0	0	0	0	0.334137	0	0	0	0	XP_035453690.1	peptidyl-prolyl cis-trans isomerase-like isoform X2
LOC118278495	protein_coding	1.20416	14.4409	3.67301	0.524605	0.958996	0.640102	1.55558	1.05449	0.712654	0	0	0	0	0	0	0.670126	0.346942	0.527968	0.311061	0.470682	0	XP_035453609.1	solute carrier organic anion transporter family member 5A1-like
LOC118275206	protein_coding	0.535866	12.551	22.5184	0.147856	0.561361	0	1.24605	0	0	0.434618	0.146432	0.208086	0	0	0	0	0	0	0	0	0	XP_035448994.1	keratin-associated protein 10-5-like isoform X2
LOC118272823	protein_coding	18.7612	45.9678	23.1893	3.08322	4.31274	2.10601	2.73514	2.34851	1.98399	0	0	0	0	0	0	0	0	0	0	0	0	XP_035445414.1	5\\'-deoxynucleotidase HDDC2-like
LOC118272830	protein_coding	124.821	657.981	739.985	0	0	0	0	0	0	0	0	0	0	0	0	0	0	0	0	0	0	XP_035445425.1	putative SERF-like protein
LOC118280011	rRNA	55.6776	2.41496	14.6847	0.230437	0.291633	0.230048	1.18678	0.463194	0.341498	0.112894	0.684654	0.648618	0.110629	1.21407	0.685865	2.74735	4.20616	2.78298	2.76689	0.723629	1.05416
LOC118279839	protein_coding	4.37521	2.33564	124.436	0	0	0	0	0	0	0	0	0	0	0	0	3.16322	4.79022	4.0053	4.5426	3.33267	0.849615	XP_035455545.1	extensin-like
LOC118279858	protein_coding	3.35717	0	874.441	4.4992	4.0193	2.1137	1.48694	4.14945	1.76495	0	0	0.372471	0	0	0	0	0	0	0	0.356182	0	XP_035455579.1	vegetative cell wall protein gp1-like
LOC118279789	protein_coding	0.33504	3.56519	0.355435	0.123258	0.155991	0.0615251	0.0865633	0.148654	0	0	0	0	0	0	0.0917153	0	0.146728	0.0797454	0.164442	0.0829416	0	XP_035455460.1	protein hook-like isoform X3
LOC118279863	protein_coding	0.417822	0.181226	420.17	1.72927	1.459	0	0	1.39038	1.28135	0	0	0	0	0	0	0	0	0	0.384511	0	0	XP_035455593.1	vegetative cell wall protein gp1-like
LOC118272103	protein_coding	2.02361	18.6696	3.57799	1.1167	0.997594	0.590198	2.21436	0.950673	1.24118	0	0	0	0	0	0	0.25173	0.156392	0.169996	0	0.0884047	0	XP_035444348.1	uncharacterized protein LOC118272103
LOC118277944	protein_coding	0.786323	52.7092	1.0954	0	0.499233	0.0984523	0	0.237876	0.219223	0.579775	0.097669	0.277585	0.56814	0.566814	0.146762	0.629873	0.234793	0.255217	0.657848	0.265446	0.135343	XP_035452872.1	uncharacterized protein LOC118277944
LOC118277953	protein_coding	1.2764	132.255	1.42097	0.260876	0	0.260436	0.183211	0.157313	0.144978	1.15026	0.129182	0.734296	0.187863	0.562273	0.388231	0	0	0.168781	0	0	0	XP_035452886.1	major facilitator superfamily domain-containing protein 12-like isoform X1
LOC118275380	protein_coding	0.320105	0.833055	13.5837	0.220808	0	0	0	0	0	0.32453	0.218681	0	0	0	0	0	0	0	0	0	0	XP_035449204.1	nucleoside diphosphate kinase 7-like
LOC118272853	protein_coding	5.66302	13.2504	2.35778	0	0	0	0	0	0	0	0.141971	0.605243	0	0.205979	0.213333	0	0	0	0	0	0	XP_035445461.1	HEAT repeat-containing protein 3-like
LOC118272862	protein_coding	7.57374	53.4885	340.003	19.3625	20.3208	11.9044	25.3721	19.365	19.5524	0	0	0	0	0	0	21.4156	19.8168	27.6513	30.2423	26.3762	30.2996	XP_035445473.1	uncharacterized protein LOC118272862
LOC118272916	protein_coding	22.341	109.388	81.3893	2.06856	1.57073	2.06506	3.7771	3.24318	2.52904	0	0	0	0	0	0	0	0	0	0	0	0	XP_035445540.1	probable very-long-chain enoyl-CoA reductase art-1
LOC118272871	protein_coding	4.12883	49.0429	1.7617	0	0	0	0	0	0	0	0	0	0	0	0	0	0	0	0	0	0	XP_035445528.1	heat shock factor protein-like isoform X9
LOC118274513	protein_coding	2.32659	14.3297	20.5	0	0	0	0	0	0	0	0	0	0	0	0	0.410011	0.254728	0.276885	0.856441	0.431974	0.587336	XP_035447916.1	F-box/LRR-repeat protein 14-like
LOC118276154	protein_coding	0.902115	3.04332	26.8205	0.276567	0.350013	0	1.16538	0	0	2.03241	4.38246	0	0	0	0	0	0	0	0	0	0	XP_035450260.1	cilia- and flagella-associated protein 161-like
LOC118270293	protein_coding	0.409059	29.8075	12.2399	0	0	0	0	0	0	0.063802	0.0429924	0.0610943	0	0	0.0646026	0.942686	2.32543	0.89874	0.868724	0.993183	0.893639	XP_035441722.1	uncharacterized protein LOC118270293
LOC118270334	protein_coding	4.85518	17.8877	16.9335	0.157604	0	0	0	0.380153	0	0.694911	0.312173	1.33084	0.907953	2.03813	0.938174	0.402644	0.187614	0.611799	0.210264	0	0	XP_035441793.1	potential E3 ubiquitin-protein ligase ariadne-2-like isoform X2
LOC118275235	protein_coding	21.4916	183.616	11.6659	0	0	0	0	0	0	0	0	0	0	0	0	0	0	0	0	0	0	XP_035449036.1	translocating chain-associated membrane protein 1-like
LOC118269607	protein_coding	3.70864	188.517	1.15814	4.12368	4.92885	2.51578	6.43562	3.59184	5.09259	0.112236	0.302516	0.429891	0.659901	0.109727	0.681865	0	0	0	0	0	0	XP_035440688.1	LOW QUALITY PROTEIN: protein grainyhead-like
LOC118279562	protein_coding	179.481	850.353	881.109	0.740611	1.24972	1.23227	1.387	0.595469	0.274388	29.7525	39.6078	40.9975	30.222	35.8271	46.6582	0.31535	0	0	0.329355	0.332242	0.338802	XP_035455101.1	probable elongation factor 1-delta isoform X2
LOC118279526	protein_coding	23.3317	130.487	34.6744	0	0	0	0	0.152237	0.140299	1.29866	0.250026	1.59885	1.0908	1.08825	0.939255	0.806217	0.601055	0.980007	1.17883	0.509642	0.692939	XP_035455063.1	casein kinase II subunit alpha isoform X2
LOC118279424	protein_coding	1.0878	18.8901	0.874258	0	0	0	0	0	0	0	0	0	0	0	0	0	0	0	0	0	0	XP_035455010.1	LOW QUALITY PROTEIN: trafficking protein particle complex subunit 8-like
LOC118279466	protein_coding	4.68555	65.8619	7.61982	0	0	0	0	0	0	0	0	0	0	0	0	0	0	0	0	0	0	XP_035455013.1	aryl hydrocarbon receptor nuclear translocator homolog isoform X1
LOC118279541	protein_coding	2.07696	15.8819	75.124	0.212249	1.34307	0.211891	2.6831	0.511961	0.471815	0	0	0	0	0	0	0	0.252663	0	0	0	0	XP_035455073.1	protein mono-ADP-ribosyltransferase PARP16-like
LOC118279494	protein_coding	255.568	2229.32	557.263	0.225183	0.142491	0.224802	0.316288	0.543157	0.500565	0	0	0	0	0	0	0	0.13403	0	0	0	0	XP_035455024.1	polyadenylate-binding protein 1-A-like
LOC118279516	protein_coding	15.5142	46.7019	47.7585	0	0	0	0	0	0	0	0	0	0	0	0	0	0	0	0	0	0	XP_035455047.1	glycylpeptide N-tetradecanoyltransferase 2-like
LOC118275126	protein_coding	3.78158	19.2035	2.92995	0	0	0	0	0	0	0	0	0	0	0	0	0	0	0	0	0	0	XP_035448886.1	exostosin-1-like
LOC118277835	protein_coding	9.40999	37.8762	135.678	0	0	0	0	0	0	0.305282	0	0.292326	0.299155	0	0	0	0	0	0	0	0	XP_035452711.1	nuclear speckle splicing regulatory protein 1-like isoform X2
LOC118273503	protein_coding	6.44199	18.3172	40.1471	0	0	0	0	0	0	0	0	0	0	0	0	0	0	0	0	0	0	XP_035446393.1	LOW QUALITY PROTEIN: survival of motor neuron-related-splicing factor 30-like
LOC118275620	protein_coding	1.93328	12.2814	2.52427	0.0820659	0.519297	0.163855	0.345805	0.0989745	0	0	0.406377	0	0	0.117919	0	0.20966	0.0976919	0.212379	0	0	0.112626	XP_035449542.1	gamma-interferon-inducible lysosomal thiol reductase-like
LOC118279019	protein_coding	2.71704	25.8145	5.92247	0	0	0	0	0	0	0	0	0	0	0	0	0	0.141655	0	0	0	0	XP_035454440.1	facilitated trehalose transporter Tret1-like
LOC118279036	protein_coding	0	25.2508	12.9005	0	0	0	0	0	0	0	0	0	0.227703	1.81737	0.235282	0	0	0	0	0	0	XP_035454458.1	transmembrane protease serine 9-like
LOC118271571	protein_coding	4.47996	37.2559	7.9719	0	0	0	0	0	0	0	0	0	0	0	0	0.303652	0.282975	0	0.158569	0.159959	0.163117	XP_035443533.1	facilitated trehalose transporter Tret1-like
LOC118274275	protein_coding	27.8307	97.0402	349.126	0	0	0	0	0	0	0	0	0	0.269091	0	0	0	0	0	0	0	0	XP_035447620.1	ras-related protein Rap-2c-like
LOC118272372	protein_coding	3.95779	3.43331	31.5371	0	0	0	0	0	0	1.605	1.08151	0	0.314557	0.313823	0	0	0.259992	0	0	0	0	XP_035444715.1	uncharacterized protein LOC118272372
LOC118274980	protein_coding	8.14011	66.3316	26.6082	0	0	0	0	0	0	0	0	0	0	0	0	0	0	0	0	0	0	XP_035448701.1	LOW QUALITY PROTEIN: septin-7-like
LOC118276435	protein_coding	8.00635	56.7318	497.711	0	0	0	0	0	0	16.7162	36.175	3.69387	0	3.14279	0	0	0	0	0	0	0	XP_035450640.1	uncharacterized protein LOC118276435
LOC118276447	lncRNA	76.664	259.017	9909.84	7.61744	21.8761	0	27.1598	0.353343	4.88453	136.07	346.447	37.1094	0	21.8907	0	0	1.74382	0	0	0.78859	0
LOC118275196	lncRNA	23.9883	123.727	4460.4	6.15704	12.9868	0	23.0615	0.618801	5.1325	75.4103	281.004	21.663	0	17.6939	0	0.655412	3.05391	0	1.36904	1.38104	0
LOC118274489	lncRNA	9.90941	37.4266	904.087	0.84129	4.25882	0	4.72664	0	0	21.6383	71.2375	7.104	0	2.41767	0	0	0	0	0	0.566111	0
LOC118277487	lncRNA	3.00429	14.7683	746.508	0	0	0	0	0.666489	0	0	2.18922	0	0	0	0	0	0	0	0	0	0
LOC118277471	protein_coding	4.14973	14.5557	432.472	0.497821	1.26005	0.993961	4.89462	0.600391	0	16.0967	19.228	1.40123	0	2.86124	0	0	0.592611	0	0	0	0	XP_035452180.1	small proline-rich protein 2H-like
LOC118277083	protein_coding	17.3908	4.05872	4.29239	0	0	0	0	0	0	0.894983	0.24123	0.1714	0.175404	0	0.362485	0	0	0	0	0	0	XP_035451668.1	lachesin-like isoform X3
LOC118274220	protein_coding	3.12761	43.928	5.16415	1.84451	2.1676	0.986461	3.33098	2.62178	2.26976	0.871375	0.391445	0.741684	0.474382	0.56793	0.882308	2.01956	0.627348	2.64243	2.28503	2.30506	1.89853	XP_035447548.1	cullin-associated NEDD8-dissociated protein 1-like
LOC118276904	protein_coding	3.18239	8.55804	3.40738	0	0	0	0	0	0	0.215092	0.144937	0.411926	0.210775	0	0	0	0	0	0	0	0	XP_035451408.1	probable ATP-dependent RNA helicase Dbp73D
LOC118275258	protein_coding	0.296458	61.0783	0.227143	0	0.310563	0.163321	0.344678	0.295956	0.0909161	0.480889	0	0.11512	0	0.470138	0.243461	0.313466	0	0.529218	0.654775	0.440343	0.224518	XP_035449060.1	A disintegrin and metalloproteinase with thrombospondin motifs adt-2-like isoform X3
LOC118275274	protein_coding	3.81492	4.96405	8.3409	0	0	0.677956	0.238464	0	0	0	0	0.477872	0.489036	0.487894	0	0	0.202102	0	0	0.228487	0	XP_035449072.1	uncharacterized protein LOC118275274
LOC118277203	protein_coding	0.174649	3.98963	12.2148	0.16063	0	0	0.676856	0	0	0.944338	3.49983	0.45213	0	0.230807	0	0	0	0	0	0	0	XP_035451817.1	dynein assembly factor with WDR repeat domains 1-like
LOC118274549	protein_coding	5.03797	12.4867	44.5859	0	0	0	0	0	0	1.29717	0.874084	2.1737	0.953351	1.90225	0.656722	3.66406	3.41457	3.99709	4.12117	3.56339	4.23936	XP_035448002.1	transcriptional adapter 2A-like
LOC118277583	protein_coding	1.64671	23.0822	7.51441	0.134958	0.284663	0	0.252747	0.217019	0.100001	0.59506	0	0.569806	0.194373	0.452478	0.468631	0.172394	0.160655	0.11642	0	0.302715	0.123477	XP_035452370.1	serine/threonine-protein kinase 4-like isoform X3
LOC118277614	protein_coding	10.8518	17.7199	65.6881	0	0	0.351665	0	0.424838	0	0	0	0	0.507339	0.506155	1.04845	0	0	0	0	0	0	XP_035452391.1	cilia- and flagella-associated protein 20
LOC118276760	protein_coding	6.43794	29.1321	15.7814	0.145008	0.0917583	0.289527	0	0.174885	0.0805857	1.06562	0.287223	0.408158	0.93981	2.18777	1.72638	0.185232	0	0	0	0.0975771	0	XP_035451180.1	LOW QUALITY PROTEIN: low-density lipoprotein receptor-like
LOC118273067	protein_coding	0	130.205	0	0	0.352115	0	0	0	0	0	0	0	0	0	0	0	0	0	0.556786	0.374444	0.381836	XP_035445726.1	uncharacterized protein DDB_G0290587-like
LOC118271812	protein_coding	4.52575	41.8956	3.30156	0	0	0	0	0	0	0	0	0	0	0	0	0	0	0	0	0	0	XP_035443939.1	protein windpipe-like
LOC118276192	protein_coding	61.203	289.217	147.633	0	0	0	0	0	0	0	0	0	0	0	0	0	0	0	0	0	0	XP_035450317.1	mid1-interacting protein 1A-like
LOC118273949	protein_coding	0.0851672	0.615674	6.77638	0	0	0.0781985	0	0	0	0.230251	0.155153	0	0	0.225104	0.349711	0.100059	0	0	0	0	0.1075	XP_035447150.1	uncharacterized protein LOC118273949 isoform X4
LOC118271280	protein_coding	16.9867	123.155	4.01373	0	0	0	0	0	0	0	0	0	0	0	0	0	0.127093	0.138148	0	0	0	XP_035443194.1	protein windpipe-like
LOC118276630	protein_coding	1.59536	26.9504	6.03747	0	0	0	0	0	0	0.340507	0.688341	1.30422	0.667346	0	1.03434	0	0	0	0	0	0	XP_035450893.1	transmembrane protein 115-like
LOC118270843	protein_coding	11.0779	30.238	54.8216	0	0	0	0.370109	0	0	1.54911	0.260963	0.370842	0.759011	0	1.17641	0.673188	0.941022	0.681918	0.703086	0.354624	0.361625	XP_035442522.1	coiled-coil domain-containing protein 124-like
LOC118278292	protein_coding	9.49438	25.9363	15.4318	0	0	0	0	0	0	0.717437	0.80573	0.686989	1.87477	2.10419	0.484292	0.207848	0	0	0	0	0	XP_035453420.1	leucine carboxyl methyltransferase 1-like
LOC118278286	protein_coding	3.02223	7.86518	8.94106	0.163508	0.620788	0.163232	0	0.197197	0.363467	0.720942	0.809666	0.690346	0	0.704825	0.243329	0	0	0	0	0	0	XP_035453408.1	phospholipase ABHD3-like
LOC118278301	protein_coding	5.92458	19.3898	21.6386	0	0	0	0	0	0	0	0	0	0	0	0	0	0	0	0	0	0	XP_035453431.1	uncharacterized protein LOC118278301
LOC118278275	protein_coding	2.87818	80.1199	7.08912	0	0	0	0	0	0	0	0	0	0	0	0	0	0	0	0	0	0	XP_035453396.1	very long-chain specific acyl-CoA dehydrogenase, mitochondrial-like isoform X2
LOC118275970	protein_coding	6.90038	27.8042	10.904	0	0	0	0	0	0.153345	0.202775	0	0	0	0	0	0	0.328474	0.178523	0.184065	1.11407	0.378688	XP_035449997.1	ribonucleoside-diphosphate reductase subunit M2-like
LOC118275954	protein_coding	5.12959	39.1056	16.6535	0	0	0	0	0	0	0	0	0	0	0	0	0	0	0	0	0	0	XP_035449988.1	COP9 signalosome complex subunit 2
LOC118275941	protein_coding	3.13455	5.65158	4.96268	0	0	0	0	0	0	0.498489	0	0.238667	0.732728	0.243673	0.504744	0	0	0	0	0	0	XP_035449987.1	tubulin gamma-2 chain-like
LOC118275894	protein_coding	1.21865	3.92656	49.4559	0	0.607917	0	0	0	0.533896	0.705994	1.90291	0	0.691826	0	0	0	1.14363	1.24311	0	0	0.659231	XP_035449911.1	uncharacterized protein LOC118275894
LOC118275883	protein_coding	38.2512	110.607	121.519	0	0	0	0	0	0	0	0	0	0	0	0	0	0	0	0	0	0	XP_035449901.1	uncharacterized protein LOC118275883
LOC118279250	protein_coding	3.11155	58.9658	3.64077	0	0	0	0	0	0	0	0	0	0	0	0	0	0	0	0	0	0	XP_035454783.1	LOW QUALITY PROTEIN: lysine-specific demethylase 6A-like
LOC118278227	protein_coding	1.99611	7.43672	0.792562	0.086963	0.183428	0.0289387	0.447871	0.314642	0.193313	0	0	0	0	0	0	0	0	0	0	0.0390121	0	XP_035453250.1	uncharacterized protein PF13_0277-like
LOC118272002	protein_coding	147.055	1151.88	64.7976	0	0	0	0	0	0	0	0	0	0	0	0	0	0	0	0	0	0	XP_035444186.1	uncharacterized protein LOC118272002 isoform X1
LOC118270540	protein_coding	6.0981	220.698	13.4957	0	0	0	0	0	0	0.123648	0	0	0	0	0	0	0	0	0	0	0	XP_035442064.1	RNA-binding protein 24-B-like isoform X2
LOC118272332	protein_coding	1.01209	8.25941	3.21448	0.310283	0.196341	0.516266	0.581092	0.187107	0.114956	0.228018	0.153648	0.0727802	0.223442	0.22292	0.0769596	0.198177	0	0.200747	0.137985	0.0695974	0	XP_035444690.1	guanine nucleotide exchange factor DBS-like isoform X8
LOC118272363	protein_coding	32.9233	42.6153	59.5592	0	0	0	0	0	0	0	0	0	0	0	0	0	0	0	0	0	0	XP_035444703.1	adenylate kinase-like
LOC118272280	protein_coding	3.13269	47.6806	6.85779	2.0206	3.55166	0.896529	2.20741	1.89538	1.49722	1.1549	0.444698	0.789922	0.646701	0.483894	1.83762	0.143394	0	0	0	0	0.154058	XP_035444584.1	prolyl endopeptidase-like isoform X3
LOC118279275	protein_coding	0.0123034	9.56298	1.55903	0.101842	0.386663	0.169451	0.286092	0.286593	0.301851	0.0498939	0.168103	0.143329	0.0977851	0	0	0.303549	0.0404113	0.175706	0.18116	0.182748	0.139767	XP_035454815.1	mucin-5AC-like
LOC118276696	protein_coding	0.914715	0	233.674	1.68258	3.54901	3.35948	1.57555	1.35284	2.80519	0	0	0	0	0	0	0	0	0	0	0	0.384858	XP_035451055.1	apolipoprotein D-like
LOC118271836	protein_coding	9.94484	41.357	31.1243	0.238088	0.828617	0.118843	0.836037	0.430715	0.529254	0	0	0	0	0.0855262	0	0.760329	0.283422	0.462114	0.635278	0.720952	0.653499	XP_035443994.1	chromatin modification-related protein eaf-1-like isoform X4
LOC118271558	protein_coding	46.6798	228.868	49.9698	0	0	0	0	0	0	0	0	0	0	0	0	0	0	0	0	0	0	XP_035443523.1	mitochondrial-processing peptidase subunit beta-like
LOC118278316	protein_coding	34.0593	0.432377	0.391682	0	0	0	0	0	0	2.02127	0	0	1.32047	1.31739	0	0	0	0	0	0	0	XP_035453432.1	uncharacterized PE-PGRS family protein PE_PGRS36-like
LOC118275175	protein_coding	66.8946	164.673	237.372	0	0	0	0	0	0	0	0	0	0	0	0	0	0	0	0	0	0	XP_035448941.1	ubiquitin-conjugating enzyme E2 N
LOC118274010	protein_coding	103.411	1.85109	1.54788	0	0	0	0	0	0	3.32826	0.897086	7.01142	2.60917	4.55539	2.02201	0	0	0.586039	0.604231	0	0	XP_035447222.1	uncharacterized PE-PGRS family protein PE_PGRS36-like
LOC118277777	protein_coding	2.9073	3.59198	34.841	0	0.615277	0	0	0	0	1.42908	0	0.342108	0.350101	0	2.17052	0	0	0	0	0	0	XP_035452577.1	uncharacterized protein LOC118277777
LOC118282360	protein_coding	6.42094	36.538	2.18968	0.66855	0.705076	1.11237	0.782528	0.940679	0.123845	0	0.331056	0	0	0.160104	0	2.27733	0	4.03701	0	0	0	XP_035459300.1	asparagine synthetase
LOC118282411	protein_coding	0.965982	5.85415	4.79182	0.0740368	0.51534	0.221735	0.779931	0.758975	0.288013	0	0.109986	0	0	0	0.22036	0.047287	0	0	0	0	0	XP_035459372.1	uncharacterized protein LOC118282411 isoform X1
LOC118261922	protein_coding	0.501175	8.34738	81.5839	0	0.350013	0	2.33077	0.667101	0.307395	4.87778	12.5996	1.94615	0.398324	1.98697	0.411582	4.5927	1.97537	2.86293	2.58282	3.34988	2.6569	XP_035428860.1	uncharacterized protein LOC118261922
LOC118261915	protein_coding	1.05086	23.5053	3.59065	0	0	0	0	0	0	0	0	0	0	0.0527373	0.10924	0.843905	0.39322	0.522407	0.440692	0.345765	0.503702	XP_035428847.1	uncharacterized protein LOC118261915 isoform X2
LOC118261873	protein_coding	0.532941	20.7622	20.8449	0	0	0	0	0	0	0	0	0	0	0	0	0	0.318268	0	0.178346	0	0.183461	XP_035428781.1	tubulin alpha-8 chain-like isoform X1
LOC118282265	protein_coding	6.835	8.6726	29.8821	0	0	0	0	0	0	0	0	0	0	0	0	0	0	0	0	0	0	XP_035459147.1	histone H2A, sperm-like
LOC118282259	protein_coding	0.0781639	11.0015	0.161237	0.107834	0	0.161479	0.151462	0.0650262	0	0	0	0.0758812	0.155308	0	0	0.0688734	0.0641836	0.2093	0	0.0725627	0.147991	XP_035459142.1	serine/threonine-protein kinase STE20-like
LOC118281214	protein_coding	8.05918	8.05312	27.6575	0	0	0	0	0	0	0	0	0	0	0	0	0	0	0	0	0	0	XP_035457674.1	histone H2A, sperm-like
LOC118280989	protein_coding	9.79298	125.978	9.39667	0	0	0	0	0	0	0	0	0	0	0	0	0	0	0	0	0	0	XP_035457306.1	silk gland factor 3-like
LOC118261839	protein_coding	735.298	2522.66	2179.28	0	0	0	0	0	0	0	0	0	0	0.467851	0.484554	0	0	0	0	0.4382	0	XP_035428725.1	40S ribosomal protein S4
LOC118261947	protein_coding	1.11384	20.5429	39.6734	0	0	0	0	0	0	0	0	0	0	0	0	0	0.318127	0	0.356534	0.359659	0	XP_035428898.1	tubulin alpha-8 chain-like isoform X2
LOC118261953	protein_coding	0.516511	2742.89	40.1832	0	1.20241	0	14.6794	1.14586	1.056	4.1892	0.470475	2.67427	4.10512	0	0.70696	0	0	0	0	0	0	XP_035428910.1	inducible metalloproteinase inhibitor protein-like
LOC118282292	protein_coding	6.571	1866.92	20.503	10.6651	9.71806	7.45295	4.1944	7.71749	6.87524	0.313498	0	0.300193	0.307206	0.919467	0	0.544939	0.253916	0.828008	3.13028	0.57413	1.17093	XP_035459189.1	venom peptide CtAPI-like isoform X1
LOC118262158	protein_coding	0	3.67539	31.1734	0.251404	0.318167	0	0.529676	0.303202	0.279427	0.369498	1.24491	0.530725	0.362082	0	0.374134	0	0	0	0	0.169172	0	XP_035429215.1	uncharacterized protein LOC118262158
LOC118282455	protein_coding	8.26662	81.1407	33.5397	1.13416	3.03017	1.00644	1.94702	1.6718	1.5407	1.66691	0.499215	1.95088	1.45197	1.2675	1.87537	0.804868	0.750062	0.978366	1.00874	2.03516	0.691779	XP_035459429.1	dipeptidyl peptidase 3-like
LOC118262006	protein_coding	1.31733	16.587	3.38235	0.0359878	0	0	0	0	0	0	0	0	0	0	0	0	0	0	0	0	0	XP_035428982.1	nascent polypeptide-associated complex subunit alpha, muscle-specific form-like isoform X1
LOC118282214	protein_coding	0.420987	28.668	0.31901	0	0.105004	0	0	0	0	0.121944	0	0	0	0	0	0	0.790148	0.322079	0.664155	0	0.455469	XP_035459073.1	uncharacterized protein LOC118282214
LOC118282215	protein_coding	6.78569	20.9578	12.3427	0	0	0	0	0	0	0	0	0	0	0	0	0	0	0	0	0	0	XP_035459075.1	ruvB-like helicase 1
LOC118281700	protein_coding	0.969557	14.8589	4.4286	0	0	0	0	0	0	0	0	0	0	0	0	0	0	0	0	0	0	XP_035458295.1	uncharacterized protein LOC118281700 isoform X5
LOC118261863	protein_coding	2.09785	19.0497	2.9714	0	0	0	0	0	0	0	0	0	0	0	0	0	0	0	0	0	0	XP_035428764.1	poly
LOC118261865	protein_coding	2.51511	23.9999	174.458	0.378528	0.47905	0.251926	0.531673	0.456518	0.56096	0	0	0	0	0	0	0	0	0	0	0	0	XP_035428772.1	sphingomyelin synthase-related 1-like isoform X2
LOC118282194	protein_coding	24.3414	87.707	155.716	0	0	0	0	0	0	0	0	0	0	0	0	0	0	0	0	0	0	XP_035459045.1	LOW QUALITY PROTEIN: vacuolar protein sorting-associated protein VTA1 homolog
LOC118282198	protein_coding	73.2123	120.626	400.304	0	0	0	0	0	0	0	0	0	0	0	0	0	0	0	0	0	0	XP_035459051.1	high mobility group protein HMG-I/HMG-Y-like
LOC118261877	protein_coding	0.536589	6.36817	4.01707	0.0945032	0.0797331	0.0628958	0.0442459	0	0.105037	0	0	0.133	0	0.0905266	0.187517	0.0804783	0.0749983	0.081522	0	0.0423947	0.0432317	XP_035428787.1	LOW QUALITY PROTEIN: uncharacterized protein LOC118261877
LOC118261878	protein_coding	2.48634	11.3704	3.82275	0	0	0	0	0	0	0	0	0	0	0	0	0	0	0	0	0	0	XP_035428788.1	LOW QUALITY PROTEIN: dual specificity protein phosphatase Mpk3-like
LOC118261884	protein_coding	2.29266	11.1043	19.6304	0	0	0	0	0	0	0	0	0	0	0	0	0.448923	0	0.227372	0.23443	0.47297	0	XP_035428796.1	uncharacterized protein LOC118261884
LOC118261879	protein_coding	1.22154	18.0639	3.53223	0	0	0	0	0	0	0	0	0	0	0	0	0.941803	0.626909	0.885873	0.913372	0.637877	1.01184	XP_035428789.1	LOW QUALITY PROTEIN: cyclin-G-associated kinase-like
LOC118262075	protein_coding	30.9303	163.198	119.203	0	0	0.093522	0.526326	0.112982	0.104122	0.137685	0	0.131842	0	0.134607	0.139413	0	0	0	0	0	0.128565	XP_035429083.1	MAP kinase-interacting serine/threonine-protein kinase 1-like isoform X4
LOC118282309	protein_coding	1.03711	8.77181	98.1051	0	0	0	0	0	0	0	0	0	0	0	0	0	0	0	0	0	0	XP_035459221.1	uncharacterized protein LOC118282309 isoform X1
LOC118282207	protein_coding	0	3436.41	46.2033	0	1.15504	0	19.8698	1.10072	0.507202	1.34139	0	1.28446	1.9717	0	2.71644	0	0	0	0	0	0	XP_035459063.1	inducible metalloproteinase inhibitor protein-like
LOC118282209	protein_coding	4.10444	225.564	34.5205	3.97903	5.42307	3.97231	3.86922	2.21486	4.76275	0	0	0	0	0.439799	0.911001	0.781965	1.09308	1.98026	3.26678	1.23578	0.420059	XP_035459065.1	venom peptide CtAPI-like isoform X1
LOC118282272	protein_coding	52.0805	10.6303	96.8735	0	0	0.550348	0	0.221621	0.204242	1.35039	1.8199	0	0.793975	0	0.546934	0	0	0	0	0	0	XP_035459157.1	alaserpin-like isoform X3
LOC118282477	protein_coding	0	416.496	0.0149093	0	0	0	0	0.04209	0	0	0.0345633	0.0491161	0.150791	0.351024	0.103873	0	0	0	0	0	0	XP_035459453.1	zonadhesin-like
LOC118282478	protein_coding	0	986.36	1.5726	0	0	0	0	0	0	0	0	0	0	0	0	0	0	0	0	0	0	XP_035459454.1	inducible metalloproteinase inhibitor protein-like
LOC118261970	protein_coding	0.0136855	540.446	0.153252	0	0	0	0	0	0	0	0.0747947	0	0	0.868129	0.0561952	0	0	0	0	0	0	XP_035428939.1	zonadhesin-like isoform X1
LOC118280701	protein_coding	0.853594	12.4255	1.65037	0.287223	0.617947	0.286738	0.484114	0.450322	0.0957714	0.0422142	0	0.0404227	0.0827341	0.082541	0.0427439	0.220137	0.136765	0.222992	0.229914	0.0773098	0.19709	XP_035457030.1	cAMP-specific 3\\',5\\'-cyclic phosphodiesterase-like isoform X13
LOC118282269	protein_coding	0.160523	32.6775	0	0	0	0	0	0	0	0	0	0	0	0	0.219712	0	0	0	0	0	0	XP_035459152.1	extensin-like isoform X2
LOC118282270	protein_coding	16.8721	27.4126	26.9202	0	0	0	0	0	0	0	0	0	0	0	0	0	0	0	0	0	0	XP_035459153.1	deoxyribose-phosphate aldolase-like
LOC118282378	protein_coding	3.10939	14.0545	99.2495	0	2.28584	0	2.53694	0	0	5.30925	13.4159	1.27098	0	0.648819	0	0	0	0	0	0	0	XP_035459329.1	uncharacterized protein LOC118282378
LOC118282288	protein_coding	184.573	0.313027	1.27604	0	0	0	0	0	0	0.731667	0.493027	4.20369	6.45285	0.71531	1.48169	0	0	0	0	0.669976	0.683203	XP_035459178.1	endocuticle structural glycoprotein SgAbd-5-like
LOC118282354	protein_coding	106.312	0.133367	2.31058	2.3331	0.268425	11.0106	0	0.2558	2.35742	0.623463	0	0.597003	0.305475	0	0.315643	0	0.252486	0	1.13187	0.285447	0	XP_035459289.1	endocuticle structural glycoprotein SgAbd-5-like isoform X3
LOC118282343	protein_coding	29.4485	68.5485	30.0263	0	0	0	0	0	0	0	0.268238	0.38118	1.17026	0.389175	0	0	0.967256	1.40186	1.80672	0.36451	0.371707	XP_035459274.1	endocuticle structural glycoprotein SgAbd-8-like
LOC118282346	protein_coding	282.588	0	1.50196	0	0	0	0	0	0	0	0	0	1.68784	0	0	0	0	0	0	0	0	XP_035459277.1	larval cuticle protein LCP-22-like
LOC118282347	protein_coding	47.6879	0.144898	0.0984449	0	0	0	0	0	0	0.338683	0	0	0	0.331111	0	0	0	0	0	0	0	XP_035459281.1	larval cuticle protein LCP-22-like isoform X3
LOC118261726	protein_coding	3.24964	23.7073	1.3815	0	0	0	0	0	0	0.648109	0	1.03434	0.635102	1.26724	0.656241	0.187763	0	0.380396	0	0	0	XP_035428569.1	uncharacterized protein LOC118261726
LOC118282342	protein_coding	364.568	0.080863	1.92287	0	0	0	0	0	0	0	0	0.723949	1.48172	0	0.382761	0	0	0	0	0	0	XP_035459273.1	larval cuticle protein LCP-30-like
LOC118282320	protein_coding	3.04205	47.5005	9.91373	0	0	0.123227	0	0	0	0	0	0	0	0	0	0.157675	0	0	0	0	0	XP_035459237.1	coiled-coil domain-containing protein 6-like isoform X1
LOC118281013	protein_coding	11.5467	64.5787	79.5084	0	0	0	0	0	0	0	0	0	0	0	0	0	0	0	0	0	0	XP_035457337.1	nuclear migration protein nudC-like
LOC118281033	protein_coding	10.9279	63.7876	22.4513	0	0	0	0	0	0	0	0	0	0	0	0	0	0	0	0	0	0	XP_035457359.1	protein odr-4 homolog
LOC118282311	protein_coding	19.1445	345.097	6.61697	0	0	0	0	0	0	0	0	0	0	0	0	0	0	0	0	0	0	XP_035459225.1	uncharacterized protein LOC118282311
LOC118262062	protein_coding	0.443003	9.14625	18.851	0.244466	0.309386	0	1.71686	0.294835	0.271715	1.0779	6.29489	0	0	1.0538	0	0.312278	0	0	0	0	0	XP_035429061.1	glutamine synthetase 2 cytoplasmic-like
LOC118261869	protein_coding	0	109.236	0.699888	0	0	0	0	0	0	0.770511	0	1.10672	0.188762	0.753285	0.390089	0	0	0	0	0	0	XP_035428777.1	RYamide receptor-like
LOC118281653	protein_coding	2.3804	25.0765	2.64441	0	0	0	0	0.0569872	0	0.416685	0.514762	0.266001	0.0680538	0.27158	0.351594	0.301794	0.0562487	0	0.126079	0.254368	0.0648475	XP_035458200.1	uncharacterized protein LOC118281653 isoform X2
LOC118280679	protein_coding	0.938792	9.99471	4.7785	0.470964	0.894052	0	0	0	0	0	0	0	0	0.67672	0.35044	1.20321	0.28032	0.304704	1.25665	0.633832	0.323173	XP_035456894.1	tissue inhibitor of metalloproteinase-like isoform X3
LOC118282122	protein_coding	7.39227	28.6487	31.0069	1.05957	2.01142	1.05778	1.86031	4.1531	0.883254	0	0	0.372799	0.381508	0.380618	0.394206	0	0	0	0	0	0	XP_035458953.1	integrator complex subunit 12-like
LOC118281761	protein_coding	1.07095	2.50662	1.27429	0	0	0	0	0	0	0.0819434	0	0	0	0	0.0829716	0	0	0	0	0.0750343	0	XP_035458361.1	GTP-binding protein Di-Ras2-like
LOC118262160	protein_coding	5.92988	66.6563	8.74297	0.0529504	0	0	0	0	0.0588525	0.0778232	0.0524404	0.149041	0	0.22825	0.0787997	0	0	0	0.141285	0.142523	0	XP_035429221.1	constitutive coactivator of PPAR-gamma-like protein 1 isoform X4
LOC118282203	protein_coding	3.69964	14.2831	24.2406	0.0919639	0.349158	0.183617	0	0.332736	0.408859	0	0.637547	0	0.264901	0.924988	0.410576	0	0	0	0	0	0	XP_035459058.1	mucin-5AC-like
LOC118281857	protein_coding	40.7138	47.1257	0.912784	3.28711	4.16004	1.96894	3.69362	4.26171	2.46612	1.2078	0.244159	0.346962	2.24876	0.944638	0.489181	1.04973	0.586951	0.850676	2.19271	0.995367	0.563899	XP_035458536.1	ras-related protein Rab-3 isoform X2
LOC118281949	protein_coding	7.16429	19.292	10.908	0	0	0	0	0	0	0	0	0	0	0	0.20429	0	0	0	0	0	0	XP_035458689.1	uncharacterized protein LOC118281949
LOC118261989	protein_coding	5.17704	18.3785	3.91964	0.0549401	0.27812	0	0.0771679	0	0.061064	0.0807476	0	0	0	0	0	0.07018	0	0	0	0	0	XP_035428964.1	calcium/calmodulin-dependent protein kinase type II alpha chain-like
LOC118261861	protein_coding	11.3828	21.6646	26.134	0	0	0	0	0	0	0	0	0	0	0	0	0.299398	0	0	0	0	0.321664	XP_035428762.1	THUMP domain-containing protein 1 homolog
LOC118261980	protein_coding	36.9418	160.979	12.7588	0	0	0	0	0	0	0	0	0	0	0	0	0	0	0	0	0	0	XP_035428952.1	dihydrolipoyl dehydrogenase
LOC118282275	protein_coding	69.8101	11.3496	48.0111	3.42551	7.66997	5.26112	4.81142	6.03805	4.97883	5.03461	1.56578	5.19178	3.41555	6.05792	3.92137	0	0.313674	0	0	0	0	XP_035459160.1	lambda-crystallin homolog
LOC118281679	protein_coding	6.52916	45.6868	4.50719	1.99063	3.52696	2.28536	2.2368	4.20135	2.98689	0.146285	0	0.280153	0.143349	0.286029	0	3.17851	0.829381	3.21973	3.31968	3.34877	3.41489	XP_035458247.1	elongation of very long chain fatty acids protein-like
LOC118262137	protein_coding	2.59001	113.153	5.19891	0	0	0	0	0	0	0	0	0	0	0	0	0.264599	0	1.60818	0.829051	0.557545	1.8478	XP_035429178.1	elongation of very long chain fatty acids protein AAEL008004-like isoform X1
LOC118262138	protein_coding	0.167803	9.46178	40.7464	0	0.292978	0	0.325161	0	0	0.340245	0.229271	0	0	0	0	0	0	0	0	0	0	XP_035429182.1	traB domain-containing protein-like isoform X3
LOC118281291	protein_coding	3.28563	4.22255	4.01638	0	0.212466	0	0	0	0	0.246744	0.166266	0	0.241792	0.241228	0	0.214452	0.199849	0	0	0.451879	0	XP_035457775.1	1-acyl-sn-glycerol-3-phosphate acyltransferase gamma-like
LOC118281332	protein_coding	6.57684	27.5045	121.378	0	0	0	0	0	0	0	0	0	0	0	0	0	0	0	0	0	0	XP_035457803.1	chromatin modification-related protein MEAF6-like
LOC118261992	protein_coding	0	487.709	0.314976	0	0	0	0	0	0	0	0	0	0	0	0	0	0	0	0	0	0	XP_035428967.1	cuticle protein 19-like
LOC118282324	protein_coding	0.503409	10.1896	42.3782	0	0	0	0.325161	0	0	0	0.229271	0	0	0	0	0	0	0	0	0	0	XP_035459245.1	traB domain-containing protein-like isoform X3
LOC118282318	protein_coding	9.70607	114.596	14.7853	0	0	0	0	0	0	0	0	0	0	0	0	0	0	0	0	0	0	XP_035459234.1	traB domain-containing protein-like isoform X1
LOC118262095	protein_coding	5.59522	26.7382	121.667	0	0	0	0	0	0	0	0	0	0	0	0	0	0	0	0	0	0	XP_035429105.1	chromatin modification-related protein MEAF6-like
LOC118262032	protein_coding	0	265.521	0.0940552	0	0	0	0	0	0	0	0	0	0	0	0	0	0	0	0	0	0	XP_035429022.1	histidine-rich glycoprotein-like, partial
LOC118262036	protein_coding	0	644.265	0.548522	0	0	0	1.03054	0	0.407738	0	0	0	0	0	0	0	0	0	0	0	0	XP_035429028.1	histidine-rich glycoprotein-like
LOC118261804	protein_coding	0	226.555	0.0822682	0	0	0	0	0	0	0	0	0	0	0	0	0	0	0	0	0	0	XP_035428656.1	cuticle protein 19-like
LOC118261818	protein_coding	1.11845	3.33983	4.43681	0	0.150212	0	0.0833566	0.143147	0.0659612	0.0872233	0	0	0.0854729	0.0852734	0	0.0758082	0	0.0767913	0.0791751	0	0	XP_035428678.1	bifunctional heparan sulfate N-deacetylase/N-sulfotransferase-like
LOC118262080	protein_coding	2.3378	9.09819	5.40755	0	0	0	0	0	0	0.909083	0.262533	0.746144	0.827207	1.26966	0.986239	0	0	0	0	0	0	XP_035429089.1	extracellular matrix-binding protein ebh-like
LOC118262081	protein_coding	3.23202	8.22421	6.20987	0	0	0	0	0	0	0	0	0	0	0	0	0	0	0	0	0	0	XP_035429090.1	uncharacterized protein LOC118262081
LOC118282470	protein_coding	6.81484	17.0669	27.5566	0	0	0	0	0	0	0	0	0	0	0	0	0	0	0	0	0	0	XP_035459446.1	protein misato-like
LOC118262130	protein_coding	2.70858	27.9607	2.1437	0	0	0	0	0.128762	0.118665	0	0	0	0	0	0	0	0	0	0	0	0.146522	XP_035429170.1	calcium homeostasis endoplasmic reticulum protein-like isoform X2
LOC118262132	protein_coding	1.70351	19.6277	1.19709	0	0	0	0	0	0	0	0	0	0	0	0	0	0	0	0	0	0	XP_035429171.1	vesicle-fusing ATPase 1-like
LOC118282317	protein_coding	2.6348	5.98619	92.3596	0.692372	0.876239	0	2.91748	0	0	6.10563	17.8283	1.94884	0	0.497428	0	0.442215	0	0	0.461855	0	0	XP_035459233.1	ubiquitin carboxyl-terminal hydrolase-like
LOC118262120	protein_coding	19.2337	42.5847	50.4603	4.47926	6.53142	3.49959	6.2915	3.40571	4.54563	0	0	0	0.140244	0.979417	0.289824	0.248773	0.463666	0	0.259821	0.262099	0	XP_035429156.1	innexin inx3-like
LOC118282386	protein_coding	2.32522	11.9904	53.3704	0.712856	0.902163	0	2.50316	0	0.396158	0	0	0	0	0	0	0	0	0	0	0	0	XP_035459338.1	uncharacterized protein LOC118282386
LOC118280889	protein_coding	28.8398	348.458	59.3949	0	0	0	0	0	0	0	0	0	0	0	0	0	0.178729	0	0	0	0	XP_035457176.1	V-type proton ATPase 21 kDa proteolipid subunit-like
LOC118280929	protein_coding	6.55174	29.3131	30.4234	0	0	0	0	0	0.121773	0	0	0	0.157794	0	0	0	0	0	0	0	0	XP_035457230.1	IST1 homolog
LOC118280936	protein_coding	0.0918357	215.623	0.573732	0	0.0641366	0.0505928	0.284728	0.42784	0.225309	0	0	0	0	0	0	0	0	0	0	0	0	XP_035457242.1	LOW QUALITY PROTEIN: protein javelin-like
LOC118280392	protein_coding	4.07829	54.1931	3.93323	0.340993	0.647321	0.510625	0.59869	0.616875	0.189501	0.250585	0	0.359925	0.245556	1.10242	0.253729	0.326686	0.20296	0.992766	0.227463	0.229457	0.701961	XP_035456363.1	cystinosin homolog isoform X5
LOC118280468	protein_coding	0.0728678	16.8142	1.17387	0	0	0	0	0	0	0.0984999	0	0.188639	0.0965231	0.192596	0.0997358	0	0	0	0	0	0	XP_035456410.1	ATP-binding cassette sub-family G member 8-like
LOC118282367	protein_coding	0.152666	26.0454	1.91952	0	0	0	0	0	0	0.412735	0	0.395219	0	0.605262	0.417914	0	0	0	0	0	0	XP_035459307.1	ATP-binding cassette sub-family G member 5-like
LOC118282368	protein_coding	10.2295	93.2559	29.3509	2.02816	2.78066	1.68728	4.03568	2.85371	1.69067	0.248405	0.502157	0.475726	0	0.242852	0	1.94306	1.40836	1.09348	2.25485	1.36477	2.55147	XP_035459308.1	nuclear transcription factor Y subunit B-4-like isoform X1
LOC118280655	lncRNA	435.926	690.815	795.215	32.4214	106.742	44.384	99.6437	87.591	78.1358	38.6869	17.2467	72.1701	52.3581	29.7503	56.3699	43.7725	46.3327	49.5322	49.2497	57.4576	37.0055
LOC118280658	lncRNA	107.01	15.2838	41.8638	0	0	0	0	0	0	0	0	0	0	0	0	0	0	0	0	0	0
LOC118282235	protein_coding	3.12395	14.8822	7.48745	0	0	0	0	0	0	0	0	0	0	0	0	0	0	0	0	0	0.0985781	XP_035459109.1	ATP-binding cassette sub-family D member 3-like
LOC118262162	protein_coding	2.34815	42.8525	8.88566	0	0	0	0	0	0	0	0	0	0	0	0	0	0	0	0	0	0	XP_035429225.1	midnolin homolog
LOC118262163	protein_coding	43.5258	255.578	15.2966	0	0	0	0	0	0	0	0	0	0	0	0	0	0	0	0	0	0	XP_035429226.1	protein transport protein Sec61 subunit alpha
LOC118262147	protein_coding	0.567289	36.7649	1.76925	0	0	0	0	0	0	0	0	0	0	0	0	0	0	0	0	0	0	XP_035429202.1	dnaJ homolog dnj-5-like
LOC118262150	protein_coding	0	671.182	0.208763	0	0	0	0	0	0	0	0	0	0	0.234052	0	0	0	0.210771	0	0	0	XP_035429205.1	catalase-like
LOC118262154	protein_coding	12.7431	87.9501	4.32311	0	0	0	0	0	0	0	0	0	0	0	0	0	0	0	0	0	0	XP_035429208.1	LOW QUALITY PROTEIN: protein transport protein Sec61 subunit alpha-like
LOC118282389	protein_coding	0.654562	51.5093	0.551117	0	0	0	0	0	0	0	0	0	0	0	0	0	0	0	0	0	0	XP_035459344.1	dnaJ homolog dnj-5-like
LOC118282430	protein_coding	0	1334.76	0.214208	0	0	0	0.234758	0	0	0	0	0	0	0	0	0	0	0	0	0	0.229377	XP_035459400.1	catalase-like
LOC118282418	protein_coding	0.129716	111.513	0.0382256	0	0	0	0	0	0	0	0	0	0	0	0	0	0	0	0	0	0	XP_035459384.1	catalase-like
LOC118280618	protein_coding	7.36124	14.2594	3.24336	0.46012	0.0831873	0.131241	0.276976	0.475648	0.292233	1.35251	0.325492	1.48013	0.946693	0.944484	0.684742	2.60291	1.79969	2.29645	1.22772	2.38849	2.52585	XP_035456726.1	elongation of very long chain fatty acids protein 6-like
LOC118261899	protein_coding	81.2876	44.8282	7.48123	6.45026	5.87177	8.07745	6.91415	6.34623	8.48989	3.4927	0.224145	4.77782	4.88944	5.93493	4.37856	9.97413	6.46606	8.6392	10.1152	8.75701	11.0265	XP_035428820.1	four and a half LIM domains protein 3-like isoform X6
LOC118281072	protein_coding	23.3009	110.006	101.624	0.494551	0.625885	0.246858	0.694638	0.298224	0	0	0	0	0	0	0	0.315868	0	1.27986	0.659792	0.332788	1.01807	XP_035457426.1	charged multivesicular body protein 1b-like isoform X2
LOC118261998	protein_coding	6.60058	1383.87	8.27397	2.44642	2.06407	1.49251	3.818	3.27831	2.11487	1.59805	0.269207	0.573834	2.74045	0.78116	0.606786	2.43058	1.45612	1.58278	1.99456	3.47535	1.67872	XP_035428974.1	peroxidase-like
LOC118262141	protein_coding	15.3124	179.131	8.95367	0	0	0	0	0	0	0	0.109824	0	0	0	0	0	0	0	0	0	0	XP_035429187.1	endoplasmin-like
LOC118262077	protein_coding	124.494	0	0.560858	0.308904	0.195469	3.23802	0.433882	10.9902	0	0.908017	0.458894	1.73896	3.55918	0	0.459705	0	0	0	0	0	0	XP_035429085.1	peroxidase-like
LOC118262920	protein_coding	33.5803	1.79051	2.94766	0	0	0	0	0	0	0	0	0	0	0	0	0	0	0	0	0	0	XP_035430493.1	protein obstructor-E-like
LOC118262862	protein_coding	5.98709	52.2379	40.0935	0	0	0	0	0	0	0	0	0	0	0	0	0	0	0	0	0	0	XP_035430389.1	high affinity copper uptake protein 1-like
LOC118262277	protein_coding	1.60332	15.364	3.54907	0.2572	0	0	0	0	0	0.151207	0	0	0	0	0	0.197127	0	0	0	0.415374	0	XP_035429388.1	bromodomain-containing protein 3-like isoform X5
LOC118262870	protein_coding	7.19088	61.4683	52.7146	0	0	0	0	0	0	0	0	0.313747	0.642154	0	0	0	0	0	0	0	0	XP_035430404.1	high affinity copper uptake protein 1-like isoform X2
LOC118262392	protein_coding	1.12695	3.12833	4.41024	0	0	0	0	0	0	0.182803	0.0615901	0.175045	0.179135	0.625508	0.0925485	0	0	0	0	0	0	XP_035429578.1	zinc finger protein 235-like
LOC118262538	protein_coding	3.31476	30.8614	9.56374	0	0	0	0	0	0	0	0	0	0	0	0	0	0	0	0	0	0	XP_035429882.1	formin-binding protein 1-like isoform X1
LOC118262906	protein_coding	38.1341	2.03782	2.39982	0	0	0	0	0	0	0	0	0	0	0	0	0	0	0	0	0	0	XP_035430458.1	protein obstructor-E-like
LOC118262968	protein_coding	0.15224	4.49021	35.083	0	0	0	0	0.506606	0.93376	1.23475	4.57614	0.591175	0	1.20715	0	0	0.500041	0	0	0	0	XP_035430579.1	ATP synthase subunit g, mitochondrial-like
LOC118262970	protein_coding	33.3227	90.0512	228.805	0	0	0	0	0	0	0	0	0	0	0	0	0	0	0	0	0	0	XP_035430581.1	NEDD8-conjugating enzyme Ubc12
LOC118262445	protein_coding	78.7058	395.775	523.719	0	0	0	0	0	0	0	0	0	0	0	0	0	0	0	0	0	0	XP_035429684.1	endothelial differentiation-related factor 1 homolog
LOC118262714	protein_coding	5.10317	25.3984	20.8244	0.357981	0.453048	0.357377	0.167605	0.719565	0.530512	0.17538	0.118178	0.671747	0.8593	0.857295	0.532741	0	0.142048	0.154404	0	0.481777	0	XP_035430169.1	zinc finger protein 665-like
LOC118262346	protein_coding	1.32489	12.8978	118.777	0.203089	2.3132	0	0.855768	0	0.225727	0	0	0	0	0	0	0.259425	1.2088	1.31394	0.541893	0.546643	0.278717	XP_035429498.1	kallikrein-8-like
LOC118262770	protein_coding	1.01659	1.9842	30.5567	0	0.88746	0	0.492473	0	0	1.03064	3.12518	0	0	0.503798	0.521784	0	0	0	0	0	0	XP_035430259.1	dynein light chain 1, axonemal-like
LOC118262654	protein_coding	6.0789	6.7254	42.318	0	0	0	0	0	0	0	0	0	0	0	0	0	0	0	0	0	0	XP_035430084.1	LOW QUALITY PROTEIN: proline-rich protein 36-like
LOC118262571	protein_coding	7.73497	25.6051	36.6527	0	0	0	0	0	0	0	0	0	0	0	0	0	0	0	0	0	0	XP_035429946.1	LOW QUALITY PROTEIN: torsin-like protein
LOC118262797	protein_coding	981.475	4158.96	2083	1.13868	2.88215	0	2.79891	2.74659	0.316402	0	0	0	0	0.409038	0.423641	0.363636	0	0	0	0	0	XP_035430300.1	60S ribosomal protein L5
LOC118263127	protein_coding	0.851949	29.4432	7.36139	0.0839531	0.0531239	0.0838114	0.117919	0.151876	0.186622	0.370167	0	0.295381	0.181369	0.361892	0.187406	0	0	0	0.112004	0	0	XP_035430820.1	LOW QUALITY PROTEIN: ras GTPase-activating protein raskol-like
LOC118262529	protein_coding	0.0878872	9.07261	6.31942	0.121249	0.153448	0	2.04365	0	0.134764	0.178204	0	0	0	0	0	0	0.144336	0	0.323521	0.163179	0	XP_035429868.1	uncharacterized protein LOC118262529
LOC118262489	protein_coding	0.0261733	58.4082	0.54762	0.0361086	0.319884	0.252333	0.507175	0	0.1204	0.0530702	0.250326	0.101636	0	0.41507	0.0537361	0.322873	0.085968	0.327061	0.240867	0.340169	0.049555	XP_035429799.1	hormone receptor 4-like isoform X6
LOC118262329	protein_coding	0.96075	22.6309	3.38293	0	0	0	0	0	0	0	0	0	0	0	0	0	0	0	0	0	0	XP_035429480.1	60 kDa SS-A/Ro ribonucleoprotein homolog
LOC118262331	protein_coding	2.88677	11.7385	15.2593	0	0	0	0	0.600391	0.276655	0	0.493027	0.350308	0	0.357655	0	0	0	0	0.332077	0.334988	0	XP_035429483.1	coiled-coil domain-containing protein 28A-like
LOC118262341	lncRNA	0	51.419	1.30096	0.298554	0	0	0.75482	0.288054	0.1991	0	0.118272	0.0840349	0	0.600582	0	0	0.213241	0	0.238985	0	0.0819465
LOC118262339	protein_coding	10.4234	33.6566	67.8036	0	0	0	0	0	0	0	0	0	0	0	0	0	0	0	0	0	0	XP_035429492.1	serine/threonine-protein phosphatase 6 catalytic subunit-like
LOC118262334	protein_coding	0.743232	16.7417	3.85477	0	0	0	0	0	0	0	0	0	0	0	0	0	0	0	0	0	0	XP_035429486.1	60 kDa SS-A/Ro ribonucleoprotein homolog
LOC118262340	protein_coding	4.97374	9.78495	21.3573	0.735187	0.310142	0.733946	2.06526	0.591109	0.544757	2.88142	0.242702	0.344892	1.4118	1.76063	0.364697	1.5652	0.875174	0.3171	1.63472	1.97885	0	XP_035429493.1	coiled-coil domain-containing protein 28A-like
LOC118263065	protein_coding	2.204	14.0376	249.233	0.160033	0	0.479288	0.224779	0	0	0.940826	1.10944	1.12612	0.460972	2.52943	0.714473	0.408849	0.190504	0.207075	0	0.43075	0.219627	XP_035430733.1	leucine-rich repeat-containing protein 40-like isoform X2
LOC118262503	protein_coding	10.2156	48.9043	13.3425	0	0	0	0	0	0	0	0	0	0	0	0	0	0	0	0	0	0	XP_035429818.1	WD repeat-containing protein 5
LOC118262549	protein_coding	0.415832	1.35272	19.8516	0	0.363013	0	0	0	0	0.843159	3.40893	0.403688	0	0.824309	0	0	0	0	0	0	0.78731	XP_035429902.1	transmembrane protease serine 9-like isoform X2
LOC118262595	protein_coding	27.4034	104.533	26.8552	0	0	0	0	0	0	7.60645	1.12512	6.57304	4.7268	9.61291	6.95049	6.61098	9.16609	8.82006	9.09385	6.79523	10.3941	XP_035429996.1	cytochrome b5-like
LOC118262589	protein_coding	0.947914	17.9956	7.47767	0	0	0	0	0	0	0	0	0	0	0	0	0	0	0	0	0	0	XP_035429988.1	ubiquitin carboxyl-terminal hydrolase MINDY-3 homolog
LOC118262577	protein_coding	1.13046	5.81008	5.27279	0	0	0	0	0	0	0	0	0	0	0	0	0.128528	0.0798507	0.130195	0.134236	0.270825	0.276172	XP_035429960.1	protein crumbs-like
LOC118262586	protein_coding	7.55959	24.0121	3.69036	0	0	0	0	0	0	0	0	0	0	0	0	0	0	0	0	0	0	XP_035429985.1	delta-1-pyrroline-5-carboxylate dehydrogenase, mitochondrial-like
LOC118262561	protein_coding	2.55208	21.696	6.87602	0	0	0	0	0	0	0	0	0	0	0	0	0	0	0	0	0	0	XP_035429931.1	ubiquitin carboxyl-terminal hydrolase MINDY-3 homolog
LOC118263147	protein_coding	0.891548	4.11123	1.90823	0	0	0	0	0	0	0	0	0	0	0	0	0.537501	0.269716	0.586354	0.215913	0.261366	0.177684	XP_035430849.1	protein crumbs-like
LOC118262887	protein_coding	18.1927	185.034	17.8491	0	0	0	0	0	0	0.441775	0	0	0	0	0	0	0	0	0	0	0	XP_035430431.1	vesicle-trafficking protein SEC22b-like
LOC118262467	protein_coding	2.53497	16.6687	30.389	0	0	0	0	0	0	0	0	0	0	0	0	0	0	0	0	0	0	XP_035429731.1	RNA-binding protein 45-like
LOC118262494	protein_coding	19.8937	131.456	95.736	0	0	0	0	0	0	0	0	0	0	0	0	0	0	0	0	0	0	XP_035429807.1	innexin inx2
LOC118262923	protein_coding	22.62	15.7985	42.5929	0	0	0	0	0	0	0.940826	1.58492	0.450449	0.921944	2.75938	0	3.67964	1.14303	2.48491	2.56204	1.29225	1.75702	XP_035430502.1	sulfiredoxin-1-like isoform X2
LOC118263119	protein_coding	14.9125	38.2824	40.8793	0	0	0	0	0	0	0	0	0	0	0	0	3.05581	3.13251	2.7859	4.78729	5.47316	3.61137	XP_035430806.1	BTB and MATH domain-containing protein 43-like
LOC118263120	protein_coding	28.095	127.373	62.8136	4.57491	6.11149	4.05972	6.42584	5.51751	3.6724	3.36196	5.53771	5.00777	2.92844	7.66921	1.89119	7.46727	6.35369	6.24861	9.15525	5.47288	6.27855	XP_035430810.1	casein kinase II subunit beta
LOC118262839	protein_coding	14.335	34.3943	83.8276	0.578825	0.244179	0.385232	1.35501	0.465389	0	0.567147	0.382167	0.271539	0	2.21787	0.861395	2.46462	1.37808	2.99589	1.54445	1.81765	3.97186	XP_035430353.1	TD and POZ domain-containing protein 1-like
LOC118263076	protein_coding	0.461415	3.81878	0.485094	0	0	0	0	0	0	0.151717	0	0.0484259	0	0.0988832	0	0	0	0	0	0	0	XP_035430749.1	uridine-cytidine kinase-like isoform X1
LOC118262983	protein_coding	1.76576	7.14821	9.17702	0	0	0	0	0	0	0.650968	0.292432	0.623341	0.425269	1.27283	0.439424	0	0	0	0	0	0	XP_035430597.1	putative RNA polymerase II subunit B1 CTD phosphatase RPAP2
LOC118262545	protein_coding	8.23457	69.9381	17.1933	0	0	0	0	0	0	0	0	0	0	0	0	0.224986	0	0	0	0	0	XP_035429893.1	innexin inx2
LOC118263124	protein_coding	0.2423	14.8184	23.063	0	0	0	0	0	0	0	0	0.940893	0.962874	0	0	0	0	0	0	0	0	XP_035430817.1	protein obstructor-E-like
LOC118262944	protein_coding	40.8631	193.079	94.1065	0	0	0	0	0	0	0	0	0	0	0	0	0	0	0	0	0	0	XP_035430544.1	thioredoxin-like protein 1
LOC118262943	protein_coding	6.22028	19.205	20.9321	0	0	0	0	0	0	0	0	0	0	0	0	0	0	0	0	0	0	XP_035430543.1	U4/U6.U5 tri-snRNP-associated protein 2-like
LOC118263055	protein_coding	24.8251	704.896	21.7277	13.7251	17.8569	10.5005	19.278	15.1606	12.9738	10.9345	3.30294	15.3446	10.8998	6.45089	12.4079	11.9613	18.4762	18.5895	20.0222	18.1262	17.0757	XP_035430709.1	aquaporin AQPAe.a-like isoform X4
LOC118262448	protein_coding	0.843127	6.84738	4.87494	0.0401094	0.101522	0.120125	0	0.0483735	0	0	0	0	0	0	0	0	0.0954933	0.0518998	0	0.0539799	0	XP_035429693.1	rab GTPase-activating protein 1-like isoform X6
LOC118263098	protein_coding	1.54466	17.7768	3.58084	0	0	0	0	0	0	1.04401	0	0.19994	0.409221	0.408266	0.634263	0	0	0	0	0	0	XP_035430780.1	ras-related protein Rab-9B-like
LOC118263099	protein_coding	0.441374	11.6232	0.458332	0.028996	0.110089	0	0.122182	0	0	0.12785	0.201017	0.244848	0.33409	0.291647	0.34521	0.370392	0.345171	0.450235	0.580264	0.273163	0.159175	XP_035430783.1	nuclear hormone receptor FTZ-F1 beta-like isoform X2
LOC118262381	protein_coding	1.38469	10.7904	5.28392	0.453294	0.655625	0.258588	0.363823	0.234296	0.287898	0	0	0	0	0	0	0	0	0	0	0	0	XP_035429562.1	putative uncharacterized protein DDB_G0282133 isoform X3
LOC118262824	protein_coding	338.228	1509.85	803.649	0	0	0	0	0	0	0	2.42505	2.15382	0	0	0	0	0	0	0	0	0	XP_035430333.1	60S ribosomal protein L7a-like
LOC118262928	protein_coding	431.026	1613.53	1130.03	0.617809	1.17281	1.23353	2.16941	0.7451	0.686673	37.2287	25.0862	34.7793	34.702	30.6263	33.0988	0	0	0	0	0	0	XP_035430508.1	60S ribosomal protein L7a-like
LOC118262758	protein_coding	43.5242	13497.6	459.566	8.26026	78.0019	30.4479	131.194	19.158	24.0118	4.66939	1.25857	11.6252	16.4725	11.869	5.67358	32.4664	10.5895	23.0212	25.4312	5.98597	24.4166	XP_035430246.1	U-scoloptoxin(19)-Sm1a-like
LOC118263072	protein_coding	1.75949	40.8584	79.7292	0	0.236308	0	0.262266	0	0.207534	3.29318	9.98585	0.52557	0	1.07319	0	0	0.8891	0	0	0	0	XP_035430741.1	tubulin beta chain
LOC118262232	protein_coding	3.0083	3.30943	9.05328	0.556456	0.938972	0.370344	0.781588	0.615181	0.309241	0.0681537	0	0	0	0.13326	0.276035	0.888514	0.607209	0.660027	0.927976	0.873702	1.40007	XP_035429312.1	glypican-6-like
LOC118262625	protein_coding	6.48095	73.0872	16.5521	0.662302	0.419092	0.661184	0.930258	0.59907	0.920157	0	0	0	0	0	0	0	0	0	0	0	0	XP_035430037.1	general transcription factor IIF subunit 1-like
LOC118262435	protein_coding	551.626	2199.33	555.229	8.29575	6.70755	8.28174	14.8887	14.1737	6.91533	79.2518	148.798	94.6983	78.6569	93.0423	97.7357	0	0	0.298176	0	0	0	XP_035429666.1	60S acidic ribosomal protein P0-like
LOC118262377	protein_coding	3.58764	33.0755	8.18793	0	0.133274	0	0	0	0	0	0	0	0	0	0	1.61424	0.50144	0.817586	1.82643	1.27553	1.01167	XP_035429552.1	probable ATP-dependent RNA helicase DDX23
LOC118262379	protein_coding	1.43685	46.4299	4.1813	0	0	0	0	0	0	0	0	0	0	0	0	0	0	0	0	0	0	XP_035429556.1	exonuclease 3\\'-5\\' domain-containing protein 2-like
LOC118262207	protein_coding	3.02502	16.9717	5.49911	0	0	0.0541071	0.228379	0	0	0.557605	0.0536766	0.228831	0.546414	0.155754	0.0806573	0.48463	0.0645185	0.280523	0.433846	0.291766	0.0743815	XP_035429274.1	adenylyl cyclase 78C-like
LOC118262939	protein_coding	0.614314	15.7707	1.56139	0	0	0	0	0	0	0.0778506	0	0.0745466	0	0.0761102	0	0.270648	0.378329	0.411237	0.353336	0	0.36347	XP_035430536.1	FERM, ARHGEF and pleckstrin domain-containing protein 1-like isoform X1
LOC118262769	protein_coding	0.208631	7.04026	0.528737	0.0575653	0.0728525	0.0574681	0.161711	0.0694259	0.0639819	0.084606	0	0	0.41454	0	0.0856675	0	0	0.372435	0	0	0.237006	XP_035430257.1	probable phospholipid-transporting ATPase IIB
LOC118263189	protein_coding	5.85789	35.4716	3.00119	0	0	0	0.148381	0	0	0	0.104623	0	0.304297	0	0	0.674722	0.377267	0.683472	1.26844	1.5639	1.30482	XP_035430925.1	aspartate aminotransferase, cytoplasmic-like isoform X2
LOC118263187	protein_coding	1.59352	6.61551	4.68248	0	0.079492	0	0	0	0.139626	0.0923167	0.0622067	0.176798	0	0.180506	0.3739	0.080235	0	0	0	0	0.0862019	XP_035430922.1	uncharacterized protein LOC118263187 isoform X2
LOC118262834	protein_coding	35.4524	290.816	70.4739	0	0	0.42831	0.602614	0.776146	0	0	0	0	0.308956	0	0	0.548044	0.766089	1.38788	0.858576	0	0.5888	XP_035430345.1	protein lifeguard 4-like
LOC118263085	protein_coding	0.654281	0.283788	65.8762	0	0	0	0	0	0	0	0	0	0	0	0	0	0	0	0	0	0	XP_035430761.1	uncharacterized protein LOC118263085
LOC118262910	protein_coding	12.4088	95.0494	7.67909	0.684763	1.29992	1.02541	0.801506	0.688208	0.761091	0	0	0.160618	0.328742	0.655949	0.169842	0	0	0.147676	0	0.153594	0.313253	XP_035430465.1	GATA-binding factor A-like isoform X4
LOC118262914	protein_coding	0	50.2336	0.156988	0.440969	0.372049	0.586966	0.412918	0.7091	1.14362	0	0	0	0	0.211207	0.218747	0.375526	0.174978	0.190198	0	0	0.201727	XP_035430477.1	uncharacterized protein LOC118262914 isoform X3
LOC118262913	protein_coding	5.2104	65.49	3.68947	0	0	0	0	0	0	0	0	0	0	0	0	0	0	0	0	0	0	XP_035430473.1	dnaJ homolog subfamily C member 3-like
LOC118262918	protein_coding	0	26.8785	0.0358538	0	0.141618	0.0558561	0	0	0	0.0822327	0	0	0.0805823	0	0.166529	0	0.066604	0	0	0	0	XP_035430489.1	ichor-like
LOC118262554	protein_coding	100.568	1541.05	530.476	0	0	0	0	0	0	0.2247	0.605647	0.215164	0	0	0	7.42112	7.64378	9.89127	15.5014	6.78988	10.9104	XP_035429918.1	peroxiredoxin 1-like isoform X5
LOC118263108	lncRNA	0.595087	0.442479	17.0354	0.46913	0.89057	0.234169	0	0.848683	0.521422	0.34475	0.696918	0.660237	0	0	0.69815	1.19853	1.39614	0.910551	0.625878	0.315682	0.321914
LOC118262197	protein_coding	0.852781	1998.3	35.9364	0	0	0	0	0	0	0	0.58258	0	0	0	0	1.50284	0.700253	0	1.56958	0	1.6146	XP_035429246.1	U-scoloptoxin(19)-Sm1a-like
LOC118262745	protein_coding	52.966	28045.2	561.224	18.4267	57.8983	22.2016	109.775	31.4192	26.1305	10.2727	1.88785	8.04821	23.7936	7.30401	7.56477	41.3946	18.9098	18.9103	20.345	13.6822	9.59223	XP_035430224.1	U-scoloptoxin(19)-Sm1a-like
LOC118263081	protein_coding	1.21811	39.9192	77.5754	0	0.236308	0	0	0	0	2.74432	7.58185	0.788355	0	0.536593	0	0.238516	0.44455	0.241609	0.249109	0.251293	0	XP_035430758.1	tubulin beta chain
LOC118263086	protein_coding	0.872375	0	66.2618	0	0	0	0	0	0	0	0	0	0	0	0	0	0	0	0	0	0	XP_035430762.1	uncharacterized protein LOC118263086
LOC118262524	protein_coding	7.81919	18.3593	35.0241	0	0	0	0	0	0	0	0	0	0	0	0	0	0	0	0	0	0	XP_035429854.1	peptidyl-prolyl cis-trans isomerase-like
LOC118263013	protein_coding	83.2314	138.593	276.123	0	0	0	0	0	0	0	0	0	0	0	0	0	0	0.442859	0	0	0	XP_035430638.1	proteasome subunit beta type-6-like
LOC118262267	protein_coding	0.53808	8.16048	2.27459	0.102391	0	0	0.071908	0.123487	0.113804	0	0	0	0	0	0.0761878	0	0	0	0	0	0	XP_035429359.1	uncharacterized protein LOC118262267 isoform X6
LOC118262844	protein_coding	6.77076	106.884	21.0147	0	0	0	0	0	0	0	0	0	0	0	0	0	0	0.0919141	0	0	0	XP_035430363.1	importin-5-like
LOC118262214	protein_coding	1.03532	7.98103	3.09257	0	0	0	0	0	0	0.190842	0.964479	0.456857	0.46753	0.279864	0.0966184	1.244	0.618287	0.672069	0.519699	0.961132	0.445503	XP_035429291.1	ras-related GTP-binding protein A
LOC118262809	protein_coding	2.64475	81.3421	1.43476	0	0	0	0	0	0	0	0	0	0	0	0	0	0	0	0	0	0	XP_035430313.1	importin-5-like
LOC118262811	protein_coding	1.63363	7.92309	10.1096	0	0	0	0	0	0	0.301128	0	0.576697	0	0	0	1.04688	0.487795	0	0.273343	0.827215	0.843547	XP_035430317.1	uncharacterized protein LOC118262811
LOC118262288	protein_coding	7.8586	28.7685	27.651	0	0	0	0	0	0	0	0	0	0	0	0	0	0	0	0	0	0	XP_035429401.1	steroid receptor RNA activator 1-like
LOC118262287	protein_coding	20.7788	127.581	38.8865	0	0	0	0	0	0.413786	0	0	0	0	0	0	0	0	0	0	0	0	XP_035429400.1	stromal cell-derived factor 2-like
LOC118262204	protein_coding	0.298388	5.0122	0.0239813	0	0	0	0	0.0451337	0.0415946	0	0	0	0	0.0537727	0	0	0	0	0	0	0	XP_035429265.1	protein kinase C-binding protein 1-like isoform X1
LOC118262238	protein_coding	1.32163	3.46962	6.94891	0	0	0	0	0	0	0	0	0	0	0	0	0	0	0	0	0	0	XP_035429319.1	heparan-sulfate 6-O-sulfotransferase 2-like
LOC118262786	protein_coding	1.52472	5.69146	4.23445	0	0	0	0	0	0	0	0	0	0	0	0	0	0	0	0	0	0	XP_035430278.1	SPRY domain-containing protein 7-like
LOC118262612	protein_coding	11.4837	41.84	101.381	0	0	0	0	0	0	0	0	0	0	0	0	0	0	0	0	0	0	XP_035430017.1	protein cereblon-like
LOC118262393	protein_coding	0.850149	9.80997	4.18808	0	0	0	0	0	0	0	0	0	0	0	0	0	0	0	0	0	0	XP_035429579.1	LOW QUALITY PROTEIN: GTPase-activating protein-like
LOC118262696	protein_coding	21.9295	88.122	103.687	0	0	0	0	0	0	0.398791	0	0	0	0	0	8.31841	11.951	16.1504	14.4798	9.85951	11.5437	XP_035430135.1	transmembrane protein 256 homolog isoform X2
LOC118262701	protein_coding	1.3416	24.7366	6.20934	0.181457	0.183716	0.0724601	0.254871	0.0437687	0.201683	0.106678	0.215651	0.2043	0.209073	0.521463	0.486072	0.417224	0.345612	0.516553	0.484171	0.293049	0.448252	XP_035430140.1	LOW QUALITY PROTEIN: E3 ubiquitin-protein ligase TRIP12-like
LOC118262667	protein_coding	0.510355	10.1566	0.0884678	0.2485	0	0	0.116346	0.0999	0.184133	0.121743	0	0.349729	0	0.119022	0	0.10581	0.197211	0.321548	0.22102	0.222957	0.568396	XP_035430102.1	LOW QUALITY PROTEIN: protein tramtrack, alpha isoform-like
LOC118262666	protein_coding	4.69583	35.8164	2.50651	0	0	0	0	0	0	0	0	0	0	0	0	0	0	0	0	0	0	XP_035430101.1	eukaryotic translation initiation factor 2A-like
LOC118262697	protein_coding	8.45574	12.3364	452.035	2.65125	2.68425	0	2.97912	0	1.17871	9.35194	48.8383	1.49251	0	3.04762	0	0	0.631214	0	0.707418	0	0	XP_035430136.1	uncharacterized protein LOC118262697
LOC118262702	protein_coding	0.521126	18.4304	1.46482	0	0	0	0	0	0	0	0	0	0	0	0	0	0	0	0	0	0	XP_035430141.1	LOW QUALITY PROTEIN: E3 ubiquitin-protein ligase hyd-like
LOC118262683	protein_coding	2.19379	4.37192	6.25516	0	0	0	0	0	0	0	0	0	0.235619	0.235069	0	0	0	0	0	0	0	XP_035430118.1	cyclin-C
LOC118262707	protein_coding	0.946341	24.5889	1.37445	0	0	0	0	0	0	0	0	0	0	0	0	0	0	0	0	0	0	XP_035430146.1	E3 ubiquitin-protein ligase UBR5-like isoform X1
LOC118262709	protein_coding	1.33257	6.2383	5.72788	0	0	0	0	0	0	0	0	0	0	0	0	0	0	0	0	0	0	XP_035430161.1	uncharacterized protein LOC118262709
LOC118262710	protein_coding	4.35365	49.5067	12.7987	0.289459	0.183164	0.144485	0.609853	0	0.321723	0	0.286671	0.203687	0.416891	0.207959	0	0.184876	0.344574	0	0.193087	0.194779	0.198625	XP_035430163.1	TAR DNA-binding protein 43-like
LOC118262315	protein_coding	8.28139	58.641	4.90606	0	0	0	0	0	0	0	0	0	0	0	0	0	0	0	0	0	0	XP_035429456.1	glutamine--fructose-6-phosphate aminotransferase
LOC118263096	protein_coding	1.43515	20.5785	2.00266	0	0	0	0	0	0	0	0	0	0	0	0	0	0	0	0	0	0	XP_035430776.1	GRIP and coiled-coil domain-containing protein 2-like isoform X1
LOC118262202	protein_coding	2.28599	17.2439	5.85784	0	0	0	0	0	0	0	0.0678992	0	0.296227	0.0985118	0.102029	0	0	0	0	0	0	XP_035429259.1	serine/threonine-protein kinase PAK 3-like isoform X2
LOC118262877	protein_coding	0.350702	5.55214	18.4992	0	0	0	0.339787	0.291756	0	0.355549	0	0.34046	0	0.3476	0.36001	0	0	0	0	0	0	XP_035430417.1	uncharacterized protein LOC118262877
LOC118263103	protein_coding	1.4606	23.8796	0.576206	0	0	0	0	0	0	0	0	0	0	0	0	0	0	0	0	0	0	XP_035430786.1	E3 SUMO-protein ligase RanBP2-like
LOC118262403	protein_coding	1.92203	557.463	2.14222	2.78289	4.65158	2.46368	3.31879	2.4697	2.27604	0.077172	0.624019	0.591175	0.22687	0.150893	0.234421	2.88411	4.31285	5.09566	2.59189	3.88658	6.41337	XP_035429609.1	UDP-glucose:glycoprotein glucosyltransferase-like
LOC118262615	protein_coding	33.9125	125.871	94.2104	0	0	0	0	0	0	0	0	0	0	0	0	0	0	0	0	0	0	XP_035430022.1	transport and Golgi organization protein 11-like
LOC118262614	protein_coding	8.8029	38.5482	40.8416	0	0	0	0	0	0	0	0	0	0	0	0	0	0	0	0	0	0	XP_035430021.1	4\\'-phosphopantetheine phosphatase-like isoform X2
LOC118262750	protein_coding	3.0382	33.8006	0.830708	0	0	0	0	0	0	0	0	0	0	0	0	0	0	0	0	0	0	XP_035430238.1	glutamate--cysteine ligase catalytic subunit-like
LOC118263146	protein_coding	5.69421	10.1438	12.5252	0	0	0	0	0	0	0	0	0	0	0	0	0	0	0	0	0	0	XP_035430848.1	uncharacterized protein LOC118263146
LOC118263143	protein_coding	7.55434	1.98806	25.8636	0	0	0	0	0	0	0	0	0	0	0	0	1.19666	1.11518	0.909135	0.312452	0.945573	0.964241	XP_035430846.1	peroxisomal (S)-2-hydroxy-acid oxidase GLO3-like
LOC118263145	protein_coding	1.1546	8.16344	1.43325	0	0	0	0	0	0	0	0	0	0	0	0	0	0	0	0	0	0	XP_035430847.1	LOW QUALITY PROTEIN: probable ubiquitin carboxyl-terminal hydrolase FAF-X
LOC118262406	protein_coding	4.39133	23.7633	11.7391	0	0	0	0	0	0	0	0	0	0	0	0	0	0	0	0	0	0	XP_035429617.1	F-box-like/WD repeat-containing protein TBL1XR1
LOC118262408	protein_coding	0.961991	6.46744	2.81715	0	0	0	0	0	0	0.121911	0.0821485	0.233474	0.119464	0.238371	0	0	0	0	0	0	0	XP_035429620.1	gamma-tubulin complex component 3 homolog isoform X2
LOC118262412	protein_coding	20.0654	80.5334	90.903	0	0	0	0	0	0	0	0	0	0	0	0	0	0	0	0	0	0	XP_035429628.1	nuclear cap-binding protein subunit 2
LOC118262409	protein_coding	18.3503	183.801	3.90239	0	0	0	0	0	0	0	0	0	0	0	0	0	0	0	0	0	0	XP_035429624.1	extended synaptotagmin-1-like isoform X4
LOC118262413	protein_coding	5.16469	85.4843	3.94299	1.44307	3.7287	1.74077	7.76985	3.40829	3.07419	1.59071	6.25265	2.70791	0.865991	3.97426	1.52118	0	0	0	0	0	0	XP_035429630.1	NAD(P) transhydrogenase, mitochondrial-like
LOC118262464	protein_coding	22.2041	667.01	10.3006	0	0	0	0	0	0	0	0	0	0	0	0	0	0	0	0	0	0	XP_035429728.1	isocitrate dehydrogenase
LOC118263161	protein_coding	0.989243	22.3854	4.26448	0	0	0	0	0	0	0	0	0	0	0	0	0	0	0	0	0	0	XP_035430865.1	zinc finger protein 395-like
LOC118262662	protein_coding	1.59678	4.765	14.8694	0	0	0	0	0	0	0.259016	0.523606	0.496047	0.253818	0.759677	0.262266	0	0	0	0	0	0	XP_035430097.1	beta-1,3-galactosyltransferase 6-like
LOC118263138	protein_coding	0.831981	12.4498	6.79133	0	0	0	0	0	0	0	0.113674	0.323073	0.16531	0.164925	0	0	0	0	0	0	0	XP_035430843.1	uncharacterized protein LOC118263138 isoform X2
LOC118262200	protein_coding	8.20211	32.4195	62.7708	0	0	0	0	0	0	0	0	0	0	0	0	0	0	0	0	0	0	XP_035429255.1	neuronal membrane glycoprotein M6-b-like
LOC118262363	protein_coding	1.90991	28.952	7.91771	0	0	0	0	0	0	0	0	0	0	0	0	0	0	0	0	0	0	XP_035429518.1	AP-3 complex subunit delta-like
LOC118262383	protein_coding	10.8822	33.1272	77.1218	0	0	0	0	0	0	0.541478	1.64191	0.777747	0.530611	1.05875	0.822408	0	0	0	0	0	0	XP_035429566.1	uncharacterized protein CG16817-like
LOC118262382	protein_coding	0.498971	221.515	0.938259	0	0	0	0	0	0	0.578135	0.649284	2.02986	0.566532	3.01445	0.682953	0	0	0	0	0	0	XP_035429565.1	multidrug resistance-associated protein 4-like isoform X2
LOC118263033	protein_coding	17.5304	0.101382	0.344399	0	0	0.32192	0	0.388904	0	0	1.27744	0.453825	0.464427	0.463343	0	0	0.383865	0.417255	0.430207	0	0	XP_035430681.1	uncharacterized protein LOC118263033
LOC118262517	protein_coding	903.389	2107.47	5304.68	0	0	0	0	0	0	0	0	0	0	0	0	0	0	0	0	0	0	XP_035429838.1	60S ribosomal protein L30
LOC118262480	protein_coding	30.1218	161.473	29.6667	0.785555	0.795334	0.784229	0.220675	1.13689	0.698494	0	0	0	0	0	0	0.200692	0.187026	0.609884	0.419211	0.211443	0.431234	XP_035429771.1	serine/threonine-protein phosphatase 1 regulatory subunit 10-like isoform X1
LOC118262486	protein_coding	0.185982	7.19288	0.438452	0	0	0	0	0	0	0	0.0423514	0.120367	0	0.122891	0	0.163876	0.152717	0.221335	0.285257	0.172655	0.176063	XP_035429789.1	asparagine-rich zinc finger protein AZF1-like
LOC118262425	protein_coding	0.451758	7.15201	46.4947	0	0.197188	0	0.218849	0	0	0	0	0	0	0	0	0.796124	0.741913	1.6129	0.831482	1.46785	0.855329	XP_035429655.1	uncharacterized protein LOC118262425
LOC118262259	protein_coding	9.95863	51.5635	42.1402	0.644009	1.08671	0.85723	2.11065	1.2945	1.19299	0	0	0	0	0	0	0	0	0	0	0	0	XP_035429345.1	presenilins-associated rhomboid-like protein, mitochondrial
LOC118262927	protein_coding	9.5611	16.4894	26.6995	0	0	0	0	0	0	0	0	0	0	0	0	0	0	0	0	0	0	XP_035430507.1	protein Mpv17-like
LOC118262567	protein_coding	0.601079	15.8643	1.44361	0	0	0	0	0	0	0	0	0	0	0	0	0.15889	0.0987141	0.321902	0.110631	0.111601	0.170707	XP_035429942.1	uncharacterized protein LOC118262567
LOC118262322	protein_coding	1.59818	13.5866	18.085	0.440969	0.930122	0.440224	0.619377	0.177275	0.490122	0.432073	0.145574	0.827471	0.211701	0.422413	0	2.44092	1.5748	1.90198	2.35323	2.17603	1.81554	XP_035429466.1	FK506-binding protein 15-like
LOC118262634	protein_coding	0.107121	103.89	2.52537	0.295566	0.748114	0	0.415147	0.356464	0.985534	0.86881	0	0.415969	0	0	0	0	0	0	0	0	0	XP_035430053.1	seminal metalloprotease 1-like
LOC118263114	protein_coding	3.26169	43.9044	5.84852	0	0.193043	0	0.321374	0.0919819	0.0847691	0.224188	0	0.107337	0.219688	0	0	0	0	0	0.508754	0	0.209338	XP_035430799.1	serine/threonine-protein kinase GA29083-like
LOC118262460	protein_coding	0.248505	154.674	1.31816	0	0	0	0.120386	0	0.0952627	0	0	0	0	0	0	0.875872	0	0.221808	0.228693	0.576744	0.58813	XP_035429719.1	uncharacterized protein LOC118262460
LOC118262462	protein_coding	8.4049	45.429	106.821	0	0	0	0	0	0	0	0	0	0	0	0	0	0	0	0	0	0	XP_035429725.1	putative lipoyltransferase 2, mitochondrial
LOC118262458	protein_coding	3.70918	18.7543	32.2293	0	0	0	0	0	0	0	0	0	0	0	0	0	0	0	0	0	0	XP_035429717.1	leucine-rich repeat-containing protein 57-like
LOC118263599	protein_coding	463.707	1608	675.747	0	0	0	0	0	0	0	0	0	0	0	0	0	0	0	0	0	0	XP_035431579.1	40S ribosomal protein S2
LOC118263686	protein_coding	7.52494	6.68133	29.2189	0	0	0	0	0	0	0	0	0	0	0	0	0	0	0	0	0	0	XP_035431700.1	adenosine deaminase-like protein
LOC118263669	protein_coding	8.60196	22.3861	60.7791	0	0	0	0	0	0	0	0	0	0	0	0	0	0	0	0	0	0	XP_035431679.1	RNA transcription, translation and transport factor protein-like
LOC118263470	protein_coding	12.2814	27.9204	21.2782	0	0	0	0	0	0	0	0	0	0	0	0	0	0	0	0	0	0	XP_035431383.1	protein MAK16 homolog B-like
LOC118263714	protein_coding	0.158082	0.0685667	46.4219	0	0.138003	0.108861	0	0	0	0.160267	0	0	0.471153	1.41016	0	0	0.129808	0	0	0.146754	0	XP_035431758.1	tenascin-X-like
LOC118263493	protein_coding	6.77095	0.17799	142.816	0	0	0	0	0	0	0	0	0	0	0	0	0	0.336964	1.09882	0.755289	2.66668	0.776951	XP_035431418.1	uncharacterized 30.3 kDa protein-like
LOC118263589	protein_coding	22.5023	49.8281	3707.04	3.26779	13.0961	7.06827	14.5346	11.8232	2.42136	4.8028	1.07877	1.53299	8.62843	237.119	10.5366	33.394	53.8118	68.3589	23.2514	118.009	35.13	XP_035431567.1	uncharacterized protein LOC118263589
LOC118263708	protein_coding	22.1561	123.905	57.4564	0	0	0	0	0	0	0	0	0	0	0	0	0	0	0	0	0	0	XP_035431753.1	membrane-associated progesterone receptor component 1-like
LOC118263383	protein_coding	4.13265	0.837797	5.61266	0	0	0	0	0	0	0	0	0.174433	0.178508	0.0890458	0	0	0	0	0	0	0	XP_035431218.1	uncharacterized protein LOC118263383
LOC118263824	protein_coding	1.13354	14.7135	1.78155	0	0	0	0	0	0	0	0.114723	0.163028	0.166836	0	0.172389	0	0.275792	0.299782	0.618175	0.311796	0	XP_035431908.1	TNF receptor-associated factor 6-like
LOC118263467	protein_coding	4.34342	14.3482	3.20634	0	0.153201	0	0	0	0	0	0	0.170367	0	0	0.18015	0	0	0	0	0	0	XP_035431380.1	iduronate 2-sulfatase-like
LOC118263301	protein_coding	229.396	1800.14	596.007	0	0	0	0	0	0	0	0	0	0	0	0	0	0	0	0.540435	0.272586	0	XP_035431090.1	V-type proton ATPase 16 kDa proteolipid subunit
LOC118263719	protein_coding	0.177249	12.4802	0.0696441	0	0.103157	0.325492	0.228977	0.393219	0	0	0	0.114715	0.117395	0	0	0.104121	0	0.316414	0.108745	0.329095	0	XP_035431766.1	proton-coupled amino acid transporter-like protein pathetic
LOC118263263	protein_coding	0.00996494	4.25304	0.0646039	0.109981	0	0.0548974	0	0.0994805	0.0305599	0	0	0.0773913	0	0	0	0	0.0654609	0	0.0366819	0	0	XP_035431023.1	mucin-5AC-like isoform X14
LOC118263756	protein_coding	0	43.1144	1.04029	0	0	0	0	0	0	0	0.253856	0	0.36917	0	0	0.327427	0	0.331673	0.341969	0	0	XP_035431816.1	elongation of very long chain fatty acids protein 4-like
LOC118263666	protein_coding	0.401836	28.2852	0.202999	0.158392	0	0	0	0	0.176047	0	0	0.111457	0.114061	0.113795	0.117858	0.101164	0.0942754	0.204952	0.528285	0.426332	0.326062	XP_035431674.1	proton-coupled amino acid transporter-like protein pathetic
LOC118263478	protein_coding	0.676187	16.7594	37.1769	0.799598	0.337313	0	4.11804	0	0	0	0	0	0	0	0	0	0.317283	0	0	0.358704	0	XP_035431393.1	uncharacterized protein LOC118263478 isoform X1
LOC118263624	protein_coding	32.022	159.726	62.931	0	0	0	0	0	0	0	0	0	0	0	0	0	0	0	0	0	0	XP_035431613.1	membrane-associated progesterone receptor component 1-like
LOC118263696	protein_coding	4.23238	17.2475	27.149	0	0	0	0	0	0	0	0	0	0	0	0	0	0	0	0	0	0	XP_035431737.1	RNA transcription, translation and transport factor protein-like
LOC118263612	protein_coding	391.762	1352.83	602.041	0	0	0	0	0	0	0	0	0	0	0	0	0	0	0	0	0	0	XP_035431600.1	40S ribosomal protein S2
LOC118263480	protein_coding	2.63082	14.8142	13.5468	2.03759	1.45052	1.39848	1.60986	1.07512	0.849268	0.187171	0	0	0.550243	0.365972	0.189519	0	0	0	0	0	0	XP_035431396.1	heparan-alpha-glucosaminide N-acetyltransferase-like isoform X1
LOC118263372	protein_coding	8.54994	13.1957	19.1672	0	0	0	0	0	0.160862	0	0	0	0	0	0	0	0.172287	0.749094	0.193087	0.194779	0.794499	XP_035431203.1	retinal rod rhodopsin-sensitive cGMP 3\\',5\\'-cyclic phosphodiesterase subunit delta-like
LOC118263453	protein_coding	13.029	16.3751	13.6649	0	0	0.141294	0.198795	0.170694	0.157309	0.208016	0.14017	0	0	0.203366	0	0.180793	0	0	0	0	0.194238	XP_035431360.1	protein sprouty-like
LOC118263306	protein_coding	4.19972	69.8755	1.72613	0.711533	0.192962	0.558118	0.214159	0.551658	0.734355	0	0	0	0	0	0	0	0	0	0.13561	0	0	XP_035431106.1	proton channel OtopLc-like isoform X5
LOC118263355	protein_coding	5.89944	24.2593	11.9677	1.43891	1.93484	0.98758	3.15792	0.97615	2.19903	1.32176	1.15785	2.15164	1.16571	1.29221	1.73985	0.344634	0.107056	0.465471	0.11998	0.121032	0.370264	XP_035431178.1	vesicle-associated membrane protein 7-like
LOC118263490	protein_coding	0.444552	40.9742	0.131004	0.0511084	0.194042	0.102044	0.287144	0.184916	0.284026	0	0	0	0	0	0	0	0	0	0	0	0	XP_035431413.1	sorting nexin-25-like isoform X2
LOC118263643	protein_coding	3.17386	24.9413	13.4243	0	0	0	0	0	0	0	0	0	0	0	0	0	0	0	0	0	0	XP_035431642.1	uncharacterized protein LOC118263643
LOC118263639	protein_coding	1.58965	17.743	1.11179	0	0	0	0	0	0	0	0	0	0	0	0	0	0	0	0.0780221	0	0	XP_035431636.1	probable phosphorylase b kinase regulatory subunit alpha isoform X3
LOC118263642	protein_coding	22.761	122.669	82.144	0	0	0	0	0	0	0	0	0	0	0	0	0	0	0	0	0	0	XP_035431641.1	39S ribosomal protein L28, mitochondrial-like
LOC118263635	protein_coding	1.8219	42.6724	2.54844	0	0	0	0	0	0	0	0	0	0	0	0	0	0	0	0	0	0	XP_035431626.1	LOW QUALITY PROTEIN: golgin subfamily A member 4-like
LOC118263534	protein_coding	5.83276	23.3112	27.3787	0	0	0	0	0	0	0	0	0	0	0	0	0	0	0	0	0	0	XP_035431469.1	splicing factor YJU2-like
LOC118263540	protein_coding	0.260671	30.3575	15.1136	0.35962	0.568902	0	0.631395	0	0.399705	0	0.0890391	0	0	0	0	0	0.214047	0	0.359833	0.604978	0.123384	XP_035431478.1	myosin-3-like isoform X1
LOC118263539	protein_coding	0.190167	15.7818	13.8232	0.174902	1.10675	0	0.859827	0.210939	0.291597	0	0	0	0	0	0	0.111709	0.416411	1.01842	0.700024	1.05924	0.720101	XP_035431477.1	protein Daple-like
LOC118263461	protein_coding	27.5298	158.189	25.6389	0	0	0	0	0	0	0	0	0	0	0	0	0	0	0	0	0	0	XP_035431374.1	NADH dehydrogenase
LOC118263834	protein_coding	10.6306	20.8205	26.9995	0	0	0	0	0	0	0	0	0	0	0	0	0	0	0	0	0	0	XP_035431919.1	splicing factor 3A subunit 2-like
LOC118263629	protein_coding	10.204	56.1388	30.2809	0	0	0	0	0	0	0	0	0	0	0	0	0	0	0	0	0	0	XP_035431620.1	heat shock protein 75 kDa, mitochondrial-like isoform X1
LOC118263918	protein_coding	3.30776	44.3356	3.60586	0	0	0	0	0	0	0	0	0	0	0	0	0	0	0	0	0	0	XP_035432048.1	neurogenic protein mastermind-like
LOC118263919	protein_coding	61.0681	274.562	85.7387	0	0	0	0	0	0	0	0	0	0	0	0	0	0	0	0	0	0	XP_035432049.1	eukaryotic translation initiation factor 3 subunit M-like
LOC118263281	protein_coding	10.1708	11.0461	8.66122	0	0	0	0	0	0	0.811919	0.547104	0.621969	0.31825	0.635015	0.328843	0	0	0	0	0	0	XP_035431062.1	branched-chain-amino-acid aminotransferase, cytosolic-like
LOC118263280	protein_coding	6.07362	5.57694	6.1123	0	0	0	0	0	0	0	0	0	0	0	0	0	0	0	0	0	0	XP_035431061.1	laminin subunit beta-1-like
LOC118263623	protein_coding	11.1893	1669.72	22.2511	0	0	0	0	0	0	0	0	0	0	0	0	0	0	0	0	0	0	XP_035431612.1	cytochrome b561 domain-containing protein 2-like
LOC118263681	protein_coding	68.5316	222.477	512.449	0	0	0	0	0	0	0	0	0	0	0	0	0	0	0	0	0	0	XP_035431692.1	S-phase kinase-associated protein 1-like
LOC118263322	protein_coding	1.52701	14.5491	4.8899	0	0.0888701	0	0.0986325	0	0.0780492	0	0	0	0	0	0	0	0	0	0	0	0	XP_035431134.1	histone-lysine N-methyltransferase KMT5B-like
LOC118263323	protein_coding	108.484	210.504	997.272	0	0	0	0	0	0	0	0	0	0	0	0	0	0	0	0	0	0	XP_035431135.1	RING-box protein 1A
LOC118263894	protein_coding	0.270456	2.34615	23.8143	0	0.188882	0	0.838523	0	0.165884	1.09678	3.39964	0.210046	0	0.214451	0	0	0	0	0	0	0	XP_035432000.1	LOW QUALITY PROTEIN: uncharacterized protein LOC118263894
LOC118263313	protein_coding	4.96378	57.4131	12.0086	0	0.165078	0	0.183211	0	0	0	0.129182	0	0	0.187424	0.582346	3.16579	3.88187	5.73856	3.13237	2.98428	6.44442	XP_035431118.1	UDP-N-acetylglucosamine transporter-like isoform X1
LOC118263316	protein_coding	10.4541	38.8893	56.6181	0	0	0	0	0	0	0	0	0	0	0	0	0	0	0	0	0	0.356633	XP_035431124.1	RNA polymerase II subunit A C-terminal domain phosphatase SSU72-like
LOC118263318	protein_coding	3.60647	12.7227	221.2	0	0	0	2.79538	0.80008	2.21202	5.85011	21.0242	2.80092	0	2.85966	0	0	0	0.858405	0	0	0	XP_035431126.1	cytochrome b-c1 complex subunit 8-like
LOC118263320	protein_coding	57.709	298.185	31.8774	3.89605	6.21696	3.72037	3.80684	5.51596	4.33033	10.2075	5.03286	7.39035	10.0027	9.24914	8.82308	3.02934	3.8313	4.60294	3.16389	3.64756	3.02216	XP_035431130.1	probable transaldolase
LOC118263674	protein_coding	1.64904	5.39902	4.51465	0.440324	0.371505	0.732635	0.206157	0.177016	0.489405	0.647162	0	0.206565	0.634174	0	0	0	0	0	0	0	0	XP_035431683.1	LOW QUALITY PROTEIN: FAST kinase domain-containing protein 5, mitochondrial-like
LOC118263309	protein_coding	1.65747	62.1457	1.28699	0	0	0	0	0	0	0.853523	0.143785	0.715137	0.522746	0.625831	0.216058	0	0	0	0	0	0	XP_035431112.1	serine/threonine-protein phosphatase rdgC-like
LOC118263870	protein_coding	0.165555	2.44147	34.5737	0	0	0	0.64161	0	0	1.11895	3.92078	0.428587	0	0.437576	0	0	0	0	0.203141	0	0	XP_035431964.1	cilia- and flagella-associated protein 99-like
LOC118263912	protein_coding	14.8262	26.7088	13.6401	0	0	0	0	0	0	0.209493	0.423494	0.802408	0.410577	0	0.848486	0	0	0	0	0	0	XP_035432042.1	ribose-5-phosphate isomerase-like
LOC118263913	protein_coding	6.69212	12.4706	12.037	0	0	0	0.192114	0	0	0	0	0	0	0	0	0	0	0	0	0	0	XP_035432043.1	caltractin-like
LOC118263692	protein_coding	19.3243	84.5344	18.4177	0	0	0	0	0	0	0	0	0	0	0	0	0	0	0	0	0	0	XP_035431729.1	T-complex protein 1 subunit beta-like isoform X2
LOC118263693	protein_coding	80.4095	233.152	200.307	0	0	0	0	0	0	0	0	0	0	0	0	0.236174	0	0	0	0	0	XP_035431730.1	synaptobrevin-1-like
LOC118263694	protein_coding	177.934	1917.6	100.208	0	0	0	0	0	0	0	0	0	0	0	0	0	0	0	0	0	0	XP_035431735.1	heat shock protein beta-1-like isoform X4
LOC118263617	protein_coding	378.94	30.505	113.434	0	0	0	0.429913	0.369143	0.340196	0	0	0	0	0	0	0.390982	0	0	0	0	0	XP_035431605.1	muscle-specific protein 20-like
LOC118263377	protein_coding	5.09044	32.0036	6.7736	0	0	0	0	0	0	0	0	0	0	0	0	0	0	0	0	0	0	XP_035431209.1	translation initiation factor eIF-2B subunit epsilon-like
LOC118263926	protein_coding	3.30776	13.3696	3.59909	0	0.507711	0	0.140871	0	0	0	0	0	0	0	0	0	0	0	0	0	0.137642	XP_035432060.1	bestrophin homolog 22-like isoform X1
LOC118263260	protein_coding	2.28704	9.9024	2.43572	0.442833	0.770594	0.442085	1.32174	0.534073	0.430669	0.488137	1.26088	0.779034	0.637787	1.03398	0.329507	0	0	0	0	0	0	XP_035431005.1	uncharacterized protein LOC118263260
LOC118263261	protein_coding	5.46969	131.235	12.254	0	0	0	0	0	0	0	0	0	0	0	0	0	0	0	0	0	0	XP_035431007.1	uncharacterized protein LOC118263261
LOC118263570	protein_coding	6.20349	84.665	9.44096	0	0	0	0	0	0	0	0	0	0	0	0	0	0	0	0	0	0	XP_035431534.1	ufm1-specific protease 2-like
LOC118263815	protein_coding	1.48528	7.87384	4.27271	0	0	0	0	0	0	0	0	0	0	0	0	0.124641	0.0774362	0.168344	0.17357	0.175091	0	XP_035431898.1	brain tumor protein-like
LOC118263793	protein_coding	4.87372	264.342	64.8809	0	0	0	0	0	0	0	0	0	0	0	0	0	0	0	0	0	0.29294	XP_035431859.1	LOW QUALITY PROTEIN: N-acetylglucosamine-6-phosphate deacetylase-like
LOC118263444	protein_coding	2.13364	17.0068	10.7709	0	0	0	0	0	0	0	0	0.120077	0.122882	0.612978	0.253945	0	0	0	0	0	0	XP_035431341.1	beta-1,4-mannosyltransferase egh-like
LOC118263432	protein_coding	3.88531	16.6929	5.21089	0	0	0	0	0	0	1.11657	0.334396	0.831588	1.09416	1.94064	1.13058	0	0	0	0	0	0	XP_035431314.1	dynamin-1-like protein isoform X1
LOC118263508	protein_coding	0.914715	3.70298	59.5417	0	0.354901	0	0	0	0	0	0	0	0	0	0	0	0	0	0	0	0	XP_035431436.1	uncharacterized protein LOC118263508
LOC118263447	protein_coding	1.76914	43.1249	6.12206	0.348671	0.353011	0.208849	0.881526	0.42051	0.465043	0.204982	0.138125	0.588848	0.602604	1.4028	1.24532	0	0	0	0	0	0	XP_035431347.1	transcriptional regulator ovo-like isoform X2
LOC118263506	protein_coding	2.87252	11.6287	67.3725	0.203227	0	0	0.285449	0	0	0	0	0	0	0	0	0	0.241923	0	0	0	0	XP_035431433.1	uncharacterized protein LOC118263506
LOC118263459	protein_coding	2.12335	68.869	8.08807	0	0	0	0	0	0	0	0	0	0	0	0	0.970132	0	0.140388	0.723728	0.876085	0.744485	XP_035431372.1	LIM domain only protein 3-like isoform X2
LOC118263507	protein_coding	0.70537	6.27191	47.7047	0.486562	0.307887	0	0	0	0	0	0	0	0	0	0	0	0.289604	0	0	0.327412	0	XP_035431435.1	probable malate dehydrogenase, mitochondrial
LOC118263936	protein_coding	0.69804	9.68857	47.7232	0	0	0	1.01447	0	0	0	0	0	0	0	0	0.307535	0.286594	0	0	0	0.330406	XP_035432104.1	malate dehydrogenase-like
LOC118263933	protein_coding	8.38236	33.1035	17.0592	0	0	0	0	0	0	0	0	0	0	0	0	0	0	0	0	0	0	XP_035432097.1	LOW QUALITY PROTEIN: nuclear pore complex protein Nup50-like
LOC118263932	protein_coding	3.82761	13.0815	14.4051	0	0	0	0	0	0	0	0	0	0	0	0	0	0	0	0	0	0	XP_035432095.1	protein lin-9 homolog isoform X3
LOC118263618	protein_coding	0.748576	10.9213	39.1858	0	0.475267	0	1.05495	0	0.417398	1.9318	3.71922	0	0	0	0	0	0	0.242965	0.250507	0	0	XP_035431606.1	protein Ycf2-like
LOC118263548	protein_coding	8.25935	35.1607	12.6204	3.23549	2.67046	1.40436	1.97587	2.20555	1.71989	0.620259	0	0	0.607811	0	0	0	0	0	0.375351	0	0.193058	XP_035431503.1	NADH-cytochrome b5 reductase 2-like isoform X1
LOC118263349	protein_coding	1.02515	25.5962	11.7687	0	0	0.122774	0.172738	0.14832	0	0	0	0	0	0	0	0	0	0	0	0	0	XP_035431170.1	LOW QUALITY PROTEIN: facilitated trehalose transporter Tret1-like
LOC118263346	protein_coding	1.86443	38.4968	1.09885	0.179453	0.302812	0.17915	0.336075	0.432854	0.199456	0	0	0	0.0861519	0	0	0.152821	0.0712074	0.309606	0	0.0805036	0	XP_035431167.1	zinc finger protein ztf-16-like isoform X1
LOC118263332	protein_coding	6.97555	8.11254	23.5378	0	0	0	0	0	0	0	0	0	0	0	0	0	0	0	0	0	0	XP_035431146.1	histone deacetylase complex subunit SAP30 homolog
LOC118263900	protein_coding	697.134	18.6766	59.6811	0	0.501202	0.197681	0.556259	0	0.220088	0	0	0	0	0	0.294683	0.252943	0	0.256224	0	0.266493	0	XP_035432023.1	troponin I isoform X15
LOC118263886	protein_coding	2.89346	27.4847	6.65081	0	0	0	0	0	0	0.0977819	0	0	0	0.0955958	0.0990087	0	0	0	0	0	0	XP_035431992.1	CD151 antigen-like isoform X2
LOC118263464	protein_coding	9.84106	52.006	3.13517	0	0	0	0	0	0	0	0	0	0	0	0	0	0	0	0	0	0	XP_035431376.1	inosine-5\\'-monophosphate dehydrogenase-like
LOC118263436	protein_coding	5.32785	168.001	5.33562	0.597583	1.05879	0.23863	1.1751	0.576566	0.92987	0	0	0	0	0	0	5.34343	4.8373	5.41272	6.37799	6.75559	5.08471	XP_035431333.1	rab proteins geranylgeranyltransferase component A 1-like
LOC118263831	protein_coding	11.4469	79.6909	24.908	0	0	0	0	0	0	0	0	0	0	0	0	0	0	0	0	0	0	XP_035431915.1	DNA-(apurinic or apyrimidinic site) endonuclease-like
LOC118263830	protein_coding	2.82072	43.5602	1.09099	0	0	0	0	0	0	1.42985	0.160582	0.684585	1.51792	1.04841	1.56844	0	0	0	0	0	0	XP_035431914.1	leucine--tRNA ligase, cytoplasmic-like
LOC118263828	protein_coding	1.35752	21.3895	1.64916	0	0.193484	0.152626	0.322108	0.276576	0	0	0	0	0	0	0	0.585878	0.909973	0.494563	0.611899	1.02877	0.314724	XP_035431913.1	exportin-5-like
LOC118263563	protein_coding	2.77207	2.64124	7.86897	0	0	0	0	0	0	0.073715	0.0496721	0.0705865	0.0722356	0.180168	0.14928	0	0	0	0.0334566	0.0337498	0.0344161	XP_035431524.1	teneurin-m-like
LOC118263561	protein_coding	1.42687	40.8964	2.72472	0	0	0	0	0	0	0	0.155964	0.554081	0.22681	0	0	0	0	0	0	0	0	XP_035431522.1	calnexin-like isoform X2
LOC118263807	protein_coding	5.26053	26.7285	435.388	1.55516	0	0	3.64057	0	0	9.90458	43.125	2.18867	0	1.48972	0	0	1.23418	0.670768	0	0	0	XP_035431879.1	uncharacterized protein LOC118263807
LOC118263393	protein_coding	0.0530398	1.88645	11.6601	0	0	0	0.411112	0	0	0.430183	0	0	0	0	0	0	0	0.189366	0	0	0	XP_035431236.1	TBC1 domain family member 19-like isoform X2
LOC118263396	protein_coding	44.3076	63.1582	153.26	0	0	0	0	0	0	0	0	0.417608	0.427364	0	0.441589	0	0	0	0	0	0	XP_035431239.1	clathrin light chain-like isoform X1
LOC118263597	protein_coding	11.049	7.17704	3.3032	0	0	0	0	0	0.163693	0	0	0.207272	0	0.42324	0	0	0	0	0	0	0	XP_035431576.1	calumenin-B-like
LOC118263735	protein_coding	50.1517	0.996067	7.26947	0	0	0	0	0	0	0	0	0	0	0	0	0.130549	0	0.132242	0.954427	0	0.140257	XP_035431787.1	uncharacterized protein LOC118263735
LOC118263364	protein_coding	11.6809	10.692	70.411	0	0	0	0	0	0	0.490028	0	0.782052	0.800322	0.638764	0.82696	0	0	0	0	0	0	XP_035431192.1	LOW QUALITY PROTEIN: spondin-1-like
LOC118263511	protein_coding	27.1549	67.0577	35.206	1.13128	0.991181	0.521248	4.76693	1.57427	1.74099	0	0	0.122471	0	0	0	0	0	0	0	0	0	XP_035431440.1	eukaryotic translation initiation factor 4 gamma 2-like
LOC118263525	lncRNA	106.882	310.309	607.418	0	0	0	0	0	0	0	0	0	0	0	0	0	0	0	0	0	0
LOC118263516	protein_coding	0.933705	67.9363	2.64833	0	0	0	0	0	0	0.94661	0.79733	0.793132	0.115952	0.347043	0.239622	0	0	0	0	0	0	XP_035431446.1	calnexin-like
LOC118263435	protein_coding	6.32737	4.99824	8.79172	0.877796	2.83898	1.26579	1.78091	1.29391	0.867236	0	1.25572	0	0	0	0	0.124588	0.116104	0.252407	0	0.393784	0.133853	XP_035431332.1	calumenin-B-like
LOC118263758	protein_coding	76.2647	1.47803	19.8	0	0	0	0	0	0	0	0	0	0	0	0	0.522194	0	0.528966	0.40904	0.550167	0.420772	XP_035431818.1	uncharacterized protein LOC118263758
LOC118264857	protein_coding	2.74055	142.761	12.8086	0	0.0478489	0	0.053105	0	0	0	0.112333	0	0	0.488936	0	0	0	0.0489224	0	0.0508832	0.155663	XP_035433412.1	myosin heavy chain, non-muscle-like isoform X2
LOC118264174	protein_coding	0.616056	12.4103	0.0537908	0	0	0	0	0	0	0	0	0	0	0.0904604	0	0.0804195	0.299774	0.0814624	0.167982	0.254182	0.1728	XP_035432488.1	uncharacterized protein LOC118264174
LOC118264333	protein_coding	11.6423	1.53688	2.85549	0	0	0	0	0	0	0	0	0	0	0	0	0	0	0	0.133095	0	0	XP_035432703.1	guanine nucleotide-binding protein subunit gamma-e
LOC118264084	protein_coding	24.9727	67.301	38.4128	0.10972	0.833145	0.547674	0.462333	0.661633	0.487801	0.32252	0	0	0	0	0	10.2313	12.1469	11.0739	11.7104	8.71213	11.7451	XP_035432333.1	rho GDP-dissociation inhibitor 1-like isoform X1
LOC118264318	protein_coding	0.269743	327.322	0	0	0	0	0	0	0	0	0	0	0	0	0	0	0	0	0	0	0	XP_035432686.1	trehalase-like
LOC118264148	protein_coding	17.7155	57.7645	18.6081	0.114474	0	0	0	0	0	1.34598	0	1.28885	0.824353	1.1514	1.19251	1.31605	1.9078	0.888748	0.916337	1.38655	0.785515	XP_035432452.1	rho GDP-dissociation inhibitor 1-like isoform X2
LOC118264308	protein_coding	0.841099	10.9648	0.688503	0	0	0	0	0	0	0	0.0638444	0.272178	0	0.277887	0.0959359	0	0	0	0	0	0	XP_035432673.1	probable chitinase 10
LOC118264035	protein_coding	0.7129	20.6935	0.0323204	0	0	0	0	0	0	0	0	0.319421	0.108961	0	0	0.289922	0.18012	0.391576	0.70653	0.305452	0.415311	XP_035432248.1	chorion peroxidase-like
LOC118264677	protein_coding	1.18341	278.029	2.44907	0	0	0	0	0	0	0.272674	0.0734954	0.626644	0.748164	0.106631	0.276095	0	0	0	0	0	0	XP_035433158.1	myosin heavy chain, non-muscle-like isoform X2
LOC118263974	protein_coding	3.06274	16.1385	6.00325	0	0	0	0	0	0	0	0	0	0	0	0	0	0	0	0	0	0	XP_035432155.1	forkhead box protein K1-like
LOC118264434	protein_coding	0.0345321	89.9576	0.569866	0.285842	0.844084	0.570718	1.20446	1.03421	0.317703	1.26034	0.943629	1.07275	1.37227	0.547627	1.13436	1.94737	1.4745	2.71235	1.39828	2.17991	1.43838	XP_035432828.1	oxygen-dependent choline dehydrogenase-like isoform X3
LOC118264433	protein_coding	1.63259	27.732	4.54252	0.314277	2.12126	0.836656	1.61857	1.51612	0.931487	0.307936	0.83	0.147434	0.905269	0.602104	0.6236	0	0	0	0	0	0	XP_035432825.1	uncharacterized protein LOC118264433
LOC118264436	protein_coding	2.47757	28.5601	3.98751	0	0	0	0	0	0	0	0	0	0.189339	0.56669	0.195641	0.16793	0.625979	0.680429	0.175388	0.176925	0.180418	XP_035432834.1	beta-1,4-N-acetylgalactosaminyltransferase bre-4-like isoform X2
LOC118264435	protein_coding	3.23927	27.1198	7.85857	0	0	0	0	0	0	0	0	0	0	0	0	0	0	0	0	0	0	XP_035432829.1	vacuolar protein sorting-associated protein 41 homolog
LOC118264503	protein_coding	28.924	85.1816	31.5968	0	0	0	0	0	0	0	0	0	0	0	0	0	0	0	0	0	0	XP_035432919.1	LOW QUALITY PROTEIN: phosphomannomutase-like
LOC118264502	protein_coding	7.10238	34.9332	7.47783	0	0	0	0	0	0	0	0	0	0	0	0	0	0	0	0	0	0	XP_035432918.1	LOW QUALITY PROTEIN: N-sulphoglucosamine sulphohydrolase-like
LOC118263968	protein_coding	1.59035	2.00669	41.0713	0.398916	0	0	1.12062	0	0	1.75891	5.92611	0.56142	0	0	0	0	0	0	0	0	0.547467	XP_035432148.1	uncharacterized protein LOC118263968
LOC118264139	protein_coding	274.722	555.332	1426.99	0	0	0	0	0	0	0	0	0	0	0	0	0	0	0	0	0	0	XP_035432433.1	histone H3.3A
LOC118264140	protein_coding	3.3749	14.0764	4.71151	0	0	0	0	0	0	0.207367	0.0931546	0.264755	0.067735	0.270308	0.419937	1.62205	1.28766	0.912826	1.31763	1.01271	1.22633	XP_035432435.1	RING finger protein unkempt-like isoform X2
LOC118264720	protein_coding	0.984619	33.0504	1.69257	0	0	0	0	0	0	0	0	0	0	0	0	0	0	0	0	0	0	XP_035433217.1	neurotrophin receptor-interacting factor homolog isoform X2
LOC118264038	protein_coding	10.4406	78.3175	3.54831	0	0	0	0	0	0	0	0	0	0	0	0	0	0	0	0	0	0	XP_035432252.1	uncharacterized protein LOC118264038
LOC118264365	protein_coding	5.83098	38.6451	565.532	0	4.07227	0.642464	4.5196	0	1.43057	17.9712	55.4497	5.43426	0	3.69882	0	0	1.53218	0	0	0.866101	0	XP_035432743.1	uncharacterized protein LOC118264365
LOC118264424	protein_coding	2.73298	17.1335	4.84667	0	0	0	0	0	0	0	0	0	0	0	0	0	0	0	0	0	0	XP_035432815.1	protein Gawky-like isoform X2
LOC118264388	protein_coding	0	142.312	0.970013	0	0	0	0	0	0	0	0.145078	0	0	0.210488	0.218002	0	0	0	0	0	0	XP_035432773.1	glucose dehydrogenase
LOC118264453	protein_coding	0	1669.58	0.988881	0	0	0	0	0	0	0	0	0	0	0	0	0	0	0	0	0	0	XP_035432861.1	glucose dehydrogenase
LOC118264744	protein_coding	112.408	16.1265	0.479149	0	0	0	0	0	0	0	0	0	0	0	0	0	0	0	0	0	0	XP_035433257.1	glucose dehydrogenase
LOC118264747	protein_coding	4.13836	60.4229	6.43021	0.593169	0.563019	0.148042	0.624867	0.536538	0	0	0	0	0	0	0	2.0837	1.2357	2.68637	1.38488	2.59447	1.62812	XP_035433261.1	signal recognition particle subunit SRP68-like
LOC118264741	protein_coding	1.40111	16.4225	6.81746	0	0	0	0.126279	0	0	0	0	0	0	0	0	0	0	0	0	0	0	XP_035433254.1	E3 ubiquitin-protein ligase ZNF598-like
LOC118264394	protein_coding	11.5112	160.765	0.0675066	0	0	0	0	0	0	0	0	0	0	0	0	0	0	0	0	0	0	XP_035432780.1	glucose dehydrogenase
LOC118264242	protein_coding	1.52557	16.1509	2.257	0	0	0	0	0	0	0.378772	0.0850773	0.120899	1.23724	0.123435	0.255683	0	0	0	0	0	0	XP_035432580.1	UNC93-like protein MFSD11
LOC118264286	protein_coding	0.561303	4.93006	4.77618	0	0	0	0	0	0	0	0	0	0	0	0	0	0	0	0.0645691	0	0	XP_035432646.1	LOW QUALITY PROTEIN: uncharacterized protein LOC118264286
LOC118264165	protein_coding	1.28825	25.3762	4.77781	0.260088	0.548595	0.346198	0.365315	0.209117	0.385438	0.254841	0.171722	1.22013	0.124863	1.12115	1.03215	0	0	0	0	0	0	XP_035432475.1	UNC93-like protein MFSD11
LOC118264290	protein_coding	5.94827	30.5527	3.50576	0	0	0	0	0	0	0	0	0	0	0	0	2.75856	1.54243	1.86289	0.768286	2.90632	2.37096	XP_035432648.1	putative inorganic phosphate cotransporter
LOC118264641	protein_coding	8.6154	5.32813	13.1437	0	0	0.227095	0	0.137174	0.126417	0	0	0	0	0	0	0	0	0	0	0	0	XP_035433113.1	lysophospholipid acyltransferase 7-like
LOC118264476	protein_coding	1.09704	0	55.174	0	0	0	0	0	0	0	0	0	0	0.724895	0	0	0	0	0	0	0	XP_035432882.1	uncharacterized protein LOC118264476
LOC118264598	protein_coding	30.4215	112.915	101.589	0	0	0	0	0	0	0	0	0	0	0	0	0	0	0.222568	0	0	0	XP_035433051.1	26S proteasome non-ATPase regulatory subunit 12-like
LOC118263950	protein_coding	1.18334	16.6482	1.82406	0	0.0529762	0	0	0	0	0	0	0	0	0.120295	0	0	0	0	0	0	0	XP_035432109.1	meiosis regulator and mRNA stability factor 1-like isoform X3
LOC118264581	protein_coding	7.3925	25.998	71.5953	0	0	0	0	0	0	0	0	0	0	0	0	0	0	0	0	0	0	XP_035433030.1	DNA polymerase subunit gamma-2, mitochondrial-like
LOC118264301	protein_coding	66.5879	434.343	92.1633	0	0	0	0	0	0	0	0	0	0	0	0	0.192845	0	0	0	0	0	XP_035432663.1	ER lumen protein-retaining receptor
LOC118264522	protein_coding	10.1362	36.3443	14.0722	0	0	0	0	0	0	0	0	0	0	0	0	0	0	0	0	0	0	XP_035432943.1	LOW QUALITY PROTEIN: protein SDA1 homolog
LOC118264523	protein_coding	3.11329	13.9445	4.68086	0	0	0	0	0	0	0	0	0	0	0	0	0	0	0	0	0	0	XP_035432944.1	WD repeat domain phosphoinositide-interacting protein 3-like
LOC118264526	protein_coding	4.25678	11.078	12.0364	0	0	0	0	0	0	0	0	0	0	0	0	0	0	0	0	0	0	XP_035432948.1	nibrin-like
LOC118264528	protein_coding	12.6962	14.17	10.1748	0	0	0	0	0	0	0	0	0	0	0	0	0	0	0	0	0	0	XP_035432951.1	LOW QUALITY PROTEIN: ribosomal L1 domain-containing protein 1-like
LOC118263971	protein_coding	10.633	74.0406	40.565	0	0	0	0	0	0	0	0	0	0	0	0	0	0	0	0	0	0	XP_035432151.1	Golgi to ER traffic protein 4 homolog
LOC118264172	protein_coding	2.15213	66.9854	3.9067	0	0	0	0	0	0	0	0	0	0	0	0	0	0	0	0	0	0	XP_035432486.1	class A basic helix-loop-helix protein 15-like
LOC118264593	protein_coding	6.74695	41.6597	17.8658	0	0	0	0	0	0	0	0	0	0	0	0	0	0	0	0	0	0	XP_035433046.1	casein kinase I-like
LOC118264595	protein_coding	68.421	461.954	65.4324	0	0	0	0	0	0	0	0	0	0	0	0	0	0	0	0	0	0	XP_035433048.1	L-xylulose reductase-like
LOC118264596	protein_coding	30.6312	451.61	100.058	0	0	0	0	0	0	0	0	0	0	0	0	0	0	0	0	0	0	XP_035433049.1	uncharacterized protein LOC118264596
LOC118264592	protein_coding	14.7935	41.9878	0.465573	0	0	0	0	0	0	0	0	0	0	0	0	0	0	0	0	0	0	XP_035433045.1	protein yellow-like
LOC118264028	protein_coding	14.1475	1995.92	1.00254	2.86186	3.47698	3.42843	6.59233	7.17913	3.05362	0	0.113372	0	0	0	0.170358	1.60851	1.22644	0.592499	1.83267	1.38655	0.471309	XP_035432235.1	protein yellow-like isoform X2
LOC118264130	protein_coding	2.48419	33.6878	3.20355	0	0	0	0	0	0	0	0	0	0	0	0	0	0	0	0	0	0	XP_035432422.1	ubiquitin carboxyl-terminal hydrolase 31-like
LOC118264708	protein_coding	8.07139	50.1793	95.4813	0	0	0	0	0	0	0	0	0	0	0	0	0	0	0	0	0	0	XP_035433203.1	DNA-directed RNA polymerase I subunit RPA43-like
LOC118264157	protein_coding	2.80592	29.9726	5.99886	0	0	0	0	0	0	0	0	0	0	0	0	0	0	0	0	0	0	XP_035432466.1	dual specificity mitogen-activated protein kinase kinase 4-like
LOC118264604	protein_coding	2.06767	132.358	0.998603	0.158475	0.10028	0	0.222591	0	0.440349	0.349375	0.0784744	0.111516	0.228242	0	0.235839	0	0	0	0	0	0	XP_035433060.1	mitochondrial dicarboxylate carrier-like
LOC118264606	protein_coding	16.7832	26.861	119.389	0	0	0	0	0	0	0	0	0	0	0	0	0	0	0	0	0	0	XP_035433063.1	26S proteasome non-ATPase regulatory subunit 10-like
LOC118264603	protein_coding	1.7308	107.778	16.5255	0	0	0	0	0	0	0	0	0	0	0	0	0	0	0	0	0	0	XP_035433058.1	lysophospholipid acyltransferase 1-like
LOC118264607	protein_coding	3.02735	39.9375	23.5655	0	0	0	0	0	0	0	0	0	0	0	0	0.402644	0.750454	0.407866	0.630791	0.424213	0.216294	XP_035433065.1	uncharacterized protein LOC118264607
LOC118263999	protein_coding	6.76792	27.5238	34.2528	0	0	0	0	0	0	0	0	0	0	0	0	0	0	0	0	0	0	XP_035432192.1	DCN1-like protein 3
LOC118264000	protein_coding	17.0437	197.039	23.1338	0.140378	0	0	0	0.0846507	0.0780128	0.10316	0	0	0	0	0.208908	0	0	0	0.187282	0	0	XP_035432195.1	eukaryotic peptide chain release factor GTP-binding subunit ERF3A-like isoform X2
LOC118264017	protein_coding	1.48992	16.445	8.51544	0.0540915	0.0684562	0	0.0759761	0	0.120242	0	0	0	0.0779049	0.0777231	0.0804979	0.069096	0	0.0699921	0	0.0727973	0	XP_035432223.1	E3 ubiquitin-protein ligase RBBP6-like isoform X2
LOC118264416	protein_coding	3.2686	70.4904	2.01603	0.104868	0.398152	0	0.147296	0	0.116557	0	0	0	0	0	0	0	0	0	0	0	0	XP_035432802.1	thioredoxin domain-containing protein 11-like
LOC118264110	protein_coding	4.92236	42.4961	20.9559	0	0	0	0	0	0	0.212357	0.214642	0.610034	0.832381	0.415219	0.430043	0	0	0	0	0	0	XP_035432402.1	nuclear distribution protein nudE-like 1 isoform X3
LOC118264104	protein_coding	7.16011	18.1058	3.24939	0	0	0	0.138745	0	0	0	0	0	0	0	0.147003	0	0	0.127818	0.263571	0.398821	0.27113	XP_035432393.1	uncharacterized protein LOC118264104 isoform X4
LOC118264531	protein_coding	53.9236	157.307	108.65	0	0	0	0.253618	0	0	0	0	0	0	0	0	0	0	0	0	0	0	XP_035432956.1	28 kDa heat- and acid-stable phosphoprotein-like
LOC118264187	protein_coding	1.25467	16.6723	49.0402	0	0	0	0	0	0	0	0	0	0	0	0	0	0.187319	0	0	0	0	XP_035432506.1	uncharacterized protein LOC118264187
LOC118264192	protein_coding	0.976059	4.09244	29.6261	0	0.568054	0	0	0	0	1.3194	2.66719	0	0	0	0	0	0	0	0	0	0	XP_035432512.1	uncharacterized protein LOC118264192
LOC118264188	protein_coding	0.746856	8.7215	30.677	0	0	0	0	0	0	0	0	0	0	0	0	0	0.566099	0	0.211481	0.213334	0	XP_035432507.1	uncharacterized protein LOC118264188
LOC118264189	protein_coding	9.75461	158.96	2.36314	0	0	0	0	0	0	0	0	0	0	0	0	0	0	0	0	0	0	XP_035432509.1	4-galactosyl-N-acetylglucosaminide 3-alpha-L-fucosyltransferase 9-like
LOC118264576	protein_coding	4.53363	16.0339	29.1866	0	0	0	0	0	0	0	0	0	0	0	0	1.53645	2.00456	1.86765	1.92562	4.53251	3.30142	XP_035433025.1	TM2 domain-containing protein CG10795-like
LOC118264033	protein_coding	4.07277	1.70388	3.38778	0	0.100864	0	0.111944	0	0	0	0.157862	0.112165	0	0	0	0	0.0948742	0	0	0	0	XP_035432247.1	alpha-(1,3)-fucosyltransferase 10-like
LOC118264356	protein_coding	3.81887	8.28198	0.321535	0	0	0	0	0.151285	0	0	0	0	0	0.180243	0	0.160236	0	0	0	0	0	XP_035432732.1	multiple inositol polyphosphate phosphatase 1-like
LOC118264340	protein_coding	8.2886	124.552	6.86049	0	0	0	0	0	0	0	0	0	0	0	0	0	0	0	0	0	0	XP_035432710.1	eukaryotic translation initiation factor 3 subunit B
LOC118264488	protein_coding	9.80361	127.96	13.5087	0	0	0	0	0	0	0	0	0	0	0	0	0	0	0	0	0	0	XP_035432902.1	eukaryotic translation initiation factor 3 subunit B
LOC118264162	protein_coding	1.111	3.28285	7.14137	0	0	0	0	0	0	0.140795	0.189746	0.134819	0	0.275294	0	0	0	0	0	0	0	XP_035432472.1	LOW QUALITY PROTEIN: histone acetyltransferase KAT8-like
LOC118264051	protein_coding	5.21564	40.8279	12.0763	0	0	0	0	0	0	0	0	0	0	0	0	0	0	0	0	0	0	XP_035432280.1	apyrase-like isoform X1
LOC118264164	protein_coding	98.4618	637.486	25.1478	0	0	0	0	0	0	0	0	0	0	0	0	0	0	0	0	0	0	XP_035432474.1	myophilin-like
LOC118264782	protein_coding	1.73475	13.1965	61.1092	0.368193	0.465971	0	0.517157	0	0	6.49377	16.0445	2.59091	0	0.529049	0	0	0	0	0	0	0	XP_035433307.1	uncharacterized protein LOC118264782
LOC118264817	protein_coding	0.584894	3.42484	40.5479	0.605188	0.510602	0	0.566691	0	0	0.592979	0.599359	0.283906	0	0	0	0.257687	0.960561	0	0.269132	0	0	XP_035433367.1	uncharacterized protein LOC118264817 isoform X2
LOC118264145	protein_coding	5.81828	32.3682	52.3317	0	0	0	0	0	0	0	0	0	0	0	0	0	0	0	0	0	0	XP_035432446.1	charged multivesicular body protein 6-A-like
LOC118264001	protein_coding	0.605537	16.2011	7.6637	0	0	0	0	0	0	0	0	0	0	0	0	0	0	0	0	0	0	XP_035432200.1	extracellular serine/threonine protein CG31145-like isoform X4
LOC118264425	protein_coding	30.7562	56.9764	75.176	0	0	0	0	0	0	0	0	0	0	0	0	0	0	0	0	0	0	XP_035432816.1	uncharacterized protein LOC118264425
LOC118263979	protein_coding	0.525531	13.8375	1.25716	0	0	0	0	0	0	0	0	0.120043	0	0	0	0	0	0	0	0	0.11706	XP_035432167.1	extracellular serine/threonine protein CG31145-like isoform X4
LOC118263984	protein_coding	22.135	50.4514	67.7018	0	0	0	0	0	0	0	0	0	0	0	0	0	0	0	0	0	0	XP_035432172.1	uncharacterized protein LOC118263984
LOC118263994	protein_coding	9.39264	27.7612	64.7292	0	0	0	0	0	0	0	0	0	0	0	0	0	0	0	0	0	0	XP_035432182.1	glucose-induced degradation protein 4 homolog
LOC118263990	protein_coding	2.76271	28.0352	2.81556	0	0	0	0	0	0	0	0	0	0	0	0	0	0	0	0	0.106864	0	XP_035432179.1	serine/threonine-protein kinase N-like
LOC118263993	protein_coding	10.6985	22.5966	60.4957	0	0	0	0	0	0	0	0	0	0	0	0	0	0	0	0	0	0	XP_035432181.1	BTB/POZ domain-containing protein KCTD5-like
LOC118264177	protein_coding	20.2478	85.2701	23.7019	0	0	0	0	0	0	0	0	0	0	0	0	0	0	0	0	0	0	XP_035432491.1	splicing factor U2AF 50 kDa subunit-like
LOC118264657	protein_coding	3.12561	81.1857	6.44755	0	0	0	0	0	0	0	0	0	0	0	0	0	0	0	0	0	0	XP_035433137.1	major facilitator superfamily domain-containing protein 10-like
LOC118264089	protein_coding	2.8453	10.3965	52.2394	0	0	0	0	0	0	0	0	0	0	0	0	0	0	0	0	0	0	XP_035432354.1	rRNA methyltransferase 2, mitochondrial-like
LOC118264086	protein_coding	4.43221	40.1027	8.62643	0	0	0	0	0	0	0	0	0	0	0	0	0	0	0	0	0	0	XP_035432352.1	ras-related protein Rab-40C-like
LOC118264830	protein_coding	1.79066	395.655	0.57166	0	0	0	0	0	0	0	0	0	0	0	0	0.262971	0.245065	0	0.27465	0	0.282528	XP_035433379.1	lipase 1-like
LOC118264402	protein_coding	1.95387	21.2432	123.217	0	0.45485	0	2.01926	0	0.798933	0	0	0	0	0	0	0	0	0	0	0.483694	0.493243	XP_035432788.1	peroxiredoxin-5, mitochondrial-like
LOC118264128	protein_coding	1.20362	5.25659	13.9186	0	0	0	0	0	0	0	0	0	0	0	0	0	0	0	0	0	0	XP_035432420.1	uncharacterized protein LOC118264128
LOC118264124	protein_coding	0.201581	3.49734	105.678	0	0	0	0	0	0	0	0	0	0	0	0	0	0	0.359849	0	0.748542	0	XP_035432415.1	uncharacterized protein LOC118264124
LOC118264127	protein_coding	1.26215	3.74383	10.6543	0	0	0	0	0	0	0.165109	0	0.316205	0	0	0	0	0	0	0	0	0	XP_035432419.1	uncharacterized protein LOC118264127
LOC118264075	protein_coding	1.54191	41.1117	7.25298	0	0	0	0	0	0	0	0	0	0	0	0	0	0	0	0	0	0	XP_035432318.1	spermatogenesis-associated protein 20-like isoform X3
LOC118264306	protein_coding	1.79028	492.711	24.811	0	0	0	0	0	0	1.24459	0.698878	0.198628	1.62615	4.86706	1.89031	0	0	0	0	0	0	XP_035432671.1	protein yellow-like
LOC118264620	protein_coding	1.02494	293.763	14.0145	0	0	0	0	0	0	0	0.840228	0.199001	0	0	0	0	0	0	0	0	0	XP_035433091.1	protein yellow-like
LOC118264336	protein_coding	0.159148	14.2545	0	0	0	0	0	0	0	0	0	0.154501	0.079055	0.315482	0.0816863	0	0	0	0	0	0	XP_035432706.1	LOW QUALITY PROTEIN: heme peroxidase 2-like
LOC118264171	protein_coding	17.2547	97.634	37.5321	0	0	0	0	0	0	0	0	0	0	0	0	0	0	0	0	0	0	XP_035432482.1	uncharacterized protein LOC118264171
LOC118264298	protein_coding	5.77226	129.841	2.80963	0	0	0	0	0	0	0	0	0	0	0	0	0	0	0	0	0	0	XP_035432658.1	cell wall integrity and stress response component 4-like
LOC118264335	protein_coding	2.1227	15.7227	84.1584	0	0	0	0	0	0	0	0	0	0	0	0	0	0	0	0	0	0	XP_035432705.1	cathepsin B-like
LOC118264342	protein_coding	1.38896	16.9394	101.557	0	0	0	0	0	0	0	0	0	0	0	0	0	0	0	0	0	0	XP_035432711.1	cathepsin B-like
LOC118264348	protein_coding	7.36194	55.7964	13.1799	0	0	0	0	0	0	0	0	0	0	0	0	0	0	0	0	0	0	XP_035432720.1	developmentally-regulated GTP-binding protein 2-like
LOC118264349	protein_coding	13.1501	86.6282	20.3957	0	0	0	0	0	0	0	0	0	0	0	0	0	0	0	0	0	0	XP_035432721.1	ER membrane protein complex subunit 3-like
LOC118264131	protein_coding	3.18891	6.725	4.47182	0.404542	0.95995	0.403859	0.568213	0.609866	0.562043	0.0743214	0	0	0.0728299	0	0.075254	0.0645948	0.180589	0.26173	0	0.27222	0	XP_035432423.1	LOW QUALITY PROTEIN: protein tweety-like
LOC118264871	rRNA	32.162	2.00493	15.1644	0.153664	0	0.230107	0.431668	0	0.597773	0	0.0760921	0	0	0.331196	0.11434	0.490723	0.457308	0.596504	0.820028	0.310206	0.63266
LOC118264350	protein_coding	0	5.3516	61.143	0	0	0	0	0	0.386105	1.02113	2.40827	0	0	0	0	0	0	0.449499	0	0	0	XP_035432722.1	uncharacterized protein LOC118264350
LOC118264660	protein_coding	5.39433	13.6944	113.8	0	0	0	0	0	0	0	0	0	0	0	0	0	0	0	0	0	0	XP_035433140.1	lipase member H-like
LOC118263966	protein_coding	2.16103	73.1113	6.79283	0	0.167692	0	0	0.0799024	0.0736368	0	0	0.0932407	0	0	0	0	0	0	0	0	0	XP_035432145.1	monocarboxylate transporter 14-like
LOC118264635	protein_coding	0.553467	6.50831	163.172	0	0	0	0	0	0	0	0	0	0	0	0	0	0	0	0	0	0	XP_035433105.1	cytochrome P450 9e2-like
LOC118264690	protein_coding	0.65638	6735.16	19.8069	0	0	0	0	0	0	0	0	0	0	0	0	0	0	0.46869	0.483239	0	0	XP_035433179.1	senecionine N-oxygenase-like
LOC118264689	protein_coding	0.325099	34.7821	0.647808	0.0427148	0.216233	0.213213	0.299982	0	0.142428	0.188339	0	0.180346	0.123039	0.30688	0.190702	0.218254	0.101696	0	0	0.114972	0.117242	XP_035433178.1	protein winged eye-like isoform X4
LOC118264680	protein_coding	9.87395	20.8959	29.5449	0	0	0	0	0	0	0	0	0	0	0	0	0	0	0	0	0	0	XP_035433161.1	coiled-coil domain-containing protein 137-like isoform X1
LOC118264558	protein_coding	1.60682	25.4999	1.3131	0	0	0	0	0	0.0414093	0.109515	0.0368977	0.209734	0	0	0.110889	0.809049	0.576557	0.0964166	0.646162	1.00281	0.357913	XP_035433001.1	prominin-like protein isoform X7
LOC118264563	protein_coding	2.31818	15.2134	23.9692	0	0	0	0	0	0	0	0	0	0	0	0	0.532862	3.97263	1.07955	2.41162	0.748542	0.38166	XP_035433006.1	uncharacterized protein LOC118264563
LOC118264002	protein_coding	6.63311	19.8079	1.02689	0	0	0	0	0	0	0	0	0	0	0	0	0	0	0	0	0	0	XP_035432201.1	ETS homologous factor-like
LOC118264410	protein_coding	2.52416	83.2557	2.81006	0	0	0	0	0	0	0	0	0	0	0	0	0	0	0	0	0	0	XP_035432795.1	cytochrome P450 9e2-like
LOC118264064	protein_coding	140.308	0.216189	62.4977	0.343815	0	0	0	0	0	0	0.340504	0	0	0	0	0	0	0	0	0	0	XP_035432300.1	15-hydroxyprostaglandin dehydrogenase
LOC118264069	lncRNA	4.04867	8.5334	4.71644	0	0	0	0	0	0	0	0	0	0	0	0	0	0	0	0	0	0
LOC118264061	protein_coding	24.0938	82.7283	8.00117	0	0	0	0	0	0	0	0	0	0	0	0	0	0	0	0	0	0	XP_035432297.1	ETS homologous factor-like
LOC118263962	protein_coding	169.12	0.519137	69.6244	0.330243	0	0	0.463854	0	0	0	0	0	0	0	0.491461	0	0	0	0	0	0	XP_035432137.1	15-hydroxyprostaglandin dehydrogenase
LOC118264851	protein_coding	0.749631	6.81755	1.33969	0	0.253321	0	0	0.0804688	0	0	0	0	0	0.0958712	0	0	0	0	0	0	0	XP_035433404.1	uncharacterized protein LOC118264851
LOC118265540	protein_coding	10.7537	31.3963	60.1084	0	0	0	0	0	0	0	0	0	0	0	0	0	0	0	0	0	0	XP_035434358.1	ubiquitin thioesterase otubain-like isoform X1
LOC118265573	protein_coding	0.0870462	1.51022	32.4747	1.44106	1.21583	0.479543	0	0	0.266948	0	0.237864	0.338016	0	0.345106	0	0	0	0	0.320426	0	0	XP_035434406.1	DNA translocase FtsK-like isoform X1
LOC118265172	protein_coding	4.52891	68.7128	8.93373	0.382534	0.968241	0.381888	1.2537	0.307567	0.425173	1.31186	0.37885	0.717819	0.734589	0.732875	0.569279	1.95458	0.758953	2.30992	2.04139	2.74571	1.22496	XP_035433794.1	stress-induced-phosphoprotein 1-like
LOC118265050	protein_coding	7.79031	85.0705	13.3691	0	0	0	0	0	0	0	0	0	0	0	0	1.61514	0.602065	1.9633	2.02425	0.85083	2.94993	XP_035433637.1	stress-induced-phosphoprotein 1-like
LOC118265399	protein_coding	0	476.725	0.683947	0.800483	0.253265	0.399566	0.562172	0.241353	0	0	0	0	0	0.28755	0	0	0	0	0	0.269326	0	XP_035434130.1	fatty acyl-CoA reductase 1-like
LOC118265401	protein_coding	0	474.648	0.555707	0.200121	0	0	0.562172	0.482706	0.222427	0	0	0	0	0	0	0	0	0	0	0	0	XP_035434132.1	fatty acyl-CoA reductase 1-like
LOC118265579	protein_coding	11.3319	15.1799	3.08947	0	0.269184	0.42468	0.298753	0.256523	0	0.312612	0	0.898034	0	0.611246	0	0	0	0.275223	0	0.286254	0.291905	XP_035434423.1	uncharacterized protein LOC118265579 isoform X2
LOC118264941	protein_coding	1.93749	10.735	6.29892	0	0	0	0	0	0	0	0	0	0	0	0	0	0	0	0	0	0	XP_035433504.1	uncharacterized protein LOC118264941
LOC118265326	protein_coding	0.455766	1.08726	18.6017	0	0	0	1.32474	0	0	1.3862	2.49086	0	0	0	0	0	0	0	0	0	0	XP_035434035.1	radial spoke head protein 9 homolog
LOC118265270	protein_coding	10.6206	29.0726	17.8743	0	0	0	0	0	0	0	0	0	0	0	0	0	0	0	0	0	0	XP_035433972.1	LOW QUALITY PROTEIN: ubiquitin thioesterase otubain-like
LOC118265386	protein_coding	0	1619.27	2.71887	1.25492	3.40325	1.78972	6.04335	1.94591	1.59406	0	0	0	0	0	0.533586	0	0.21341	0.231974	0.47835	0	0	XP_035434118.1	fatty acyl-CoA reductase 1-like
LOC118265391	protein_coding	0.999437	21.034	1.40858	0	0	0	0	0	0	0	0.118742	0.168739	0	1.37822	0.178429	0	0	0	0	0	0	XP_035434122.1	engulfment and cell motility protein 1-like
LOC118265297	protein_coding	0.154393	20.994	0.659717	0	0	0	0	0	0	0.313054	0.210948	0.149884	0.306771	0.306055	0	0	0.126778	0.137806	0	0	0	XP_035434000.1	UDP-glucuronosyltransferase 2B1-like
LOC118265582	protein_coding	4.45968	11.9376	6.28318	0	0	0	0	0	0	0	0	0	0	0	0	0	0	0	0	0	0	XP_035434427.1	uncharacterized protein LOC118265582
LOC118265538	protein_coding	0.115509	67.2353	0.170195	0	0	0	0.447656	0.192189	0	0.234211	0	0	0	0	0	1.22135	0.758792	2.06199	0.4252	1.28678	0.656092	XP_035434355.1	synaptic vesicle glycoprotein 2A-like
LOC118264964	protein_coding	145.29	522.335	697.16	0	0	0	0	0	0	0	0	0	0	0	0	0	0	0	0	0	0	XP_035433531.1	ubiquitin-conjugating enzyme E2-17 kDa
LOC118264960	protein_coding	0.0359184	5.82663	0.465726	0.0991055	0.0627121	0	0.069601	0.0597625	0	0.0728296	0.0490755	0.0697388	0.071368	0.213604	0	0	0.0589881	0.0641191	0.132219	0.133378	0.136011	XP_035433526.1	cadherin-23-like
LOC118265494	protein_coding	7.2149	21.1643	19.3184	0	0	0	0	0	0	0	0	0	0	0	0	0	0	0	0	0	0	XP_035434286.1	headcase protein-like
LOC118265414	protein_coding	0.747809	4.93856	1.45018	0	0	0	0	0	0	0.293475	0	0.187347	0	0.0956381	0.0990525	0	0	0	0	0	0	XP_035434155.1	polycomb protein Sfmbt-like isoform X2
LOC118265397	protein_coding	1.18892	75.6521	5.15125	1.32992	0.897649	0.885114	2.49064	1.71086	1.28107	0.260617	1.2293	0.374335	0.38308	0.382186	0.263887	3.05788	2.63857	4.58894	3.54855	2.98304	2.79858	XP_035434128.1	carnitine O-palmitoyltransferase 2, mitochondrial-like
LOC118265212	protein_coding	7.03714	51.3174	13.7682	0	0	0	0	0	0	0	0	0	0	0	0	0	0	0	0	0	0	XP_035433901.1	striatin-3-like isoform X2
LOC118265511	protein_coding	12.3082	18.1206	0.165809	0	0	0.387466	1.0903	0.234044	0.862766	0	2.3063	0.81934	0.838482	0.278842	0.288797	0.495782	0.231011	0.251106	0.776702	0	0.266326	XP_035434310.1	aminoacylase-1-like
LOC118265232	protein_coding	3.81569	474.931	2.93156	0	0	0	0	0	0	0	0	0.264589	0	0	0	0.720462	0	0.486537	0.75246	0	0.774041	XP_035433925.1	aminoacylase-1-like
LOC118265099	protein_coding	2.80854	183.708	21.1975	0.231322	0.731882	0.57733	0.162456	0.418475	0	0.509975	0.229095	0	0.16658	0.166191	0.172125	0	0	0	0	0	0	XP_035433706.1	uncharacterized protein LOC118265099
LOC118265236	protein_coding	5.71118	19.6429	11.6389	0	0	0	0	0.133838	0	0	0	0	0	0	0	0	0	0	0	0	0	XP_035433928.1	L-2-hydroxyglutarate dehydrogenase, mitochondrial-like
LOC118265238	protein_coding	5.06394	27.6262	33.9576	0	0	0	0	0	0	0	0	0	0	0	0	0	0	0	0	0	0	XP_035433931.1	post-GPI attachment to proteins factor 2-like
LOC118265237	protein_coding	3.4262	16.0748	4.86343	0	0	0	0	0	0	0	0	0.187388	0	0.191318	0.198149	0	0	0	0	0	0	XP_035433929.1	palmitoyltransferase ZDHHC23-like
LOC118265239	protein_coding	2.51222	67.1224	1.15278	0	0	0	0	0	0	0	0	0	0	0.0711429	0	0.0632462	0.0589396	0.0640664	0	0	0	XP_035433933.1	uncharacterized protein LOC118265239 isoform X2
LOC118265609	protein_coding	0	219.688	1.3619	0	0	0	0	0	0	1.11557	0.300687	0	0	0	0.225914	0.193915	0.542131	0.785718	0.607581	0.204302	0	XP_035434485.1	lipase member H-like
LOC118265089	protein_coding	9.23415	90.8049	33.3041	0	0	0	0	0	0	0	0	0	0	0	0	0	0	0	0	0	0	XP_035433694.1	5\\'-AMP-activated protein kinase subunit beta-1-like isoform X1
LOC118265447	protein_coding	15.4398	86.156	21.4164	0	0	0	0	0	0	0	0	0	0	0	0	0	0	0	0	0	0	XP_035434215.1	ELAV-like protein 2
LOC118264952	protein_coding	28.307	4049.75	12.1631	6.98139	10.9062	7.07851	15.9347	10.5248	9.94196	0	0	0	0.314216	0	0	0.278686	0.25971	0.988052	0.436596	0.58723	0.598823	XP_035433516.1	acyl-CoA Delta(11) desaturase-like
LOC118265188	protein_coding	2.27124	58.0832	6.45212	1.12802	2.53792	0.750745	3.52089	1.96507	2.08959	0	0	0.176393	0	0.72037	0.373044	1.60103	0.746004	1.29743	1.33771	1.68679	1.20406	XP_035433870.1	galectin-4-like isoform X3
LOC118265179	protein_coding	0.611157	4.15762	1.65882	0	0	0	0	0	0	0.130443	0.0439489	0.187361	0.191738	0.19129	0.0660399	0.226743	0.0528259	0.0574209	0.118407	0.477779	0	XP_035433850.1	signal-induced proliferation-associated 1-like protein 1
LOC118265008	protein_coding	12.7651	125.893	19.6278	0.626157	0	0.468825	0	0.566377	0	0.690216	0.620127	1.76246	1.57818	0.449857	1.39775	0.399924	0.186346	1.62044	0.626528	0.63202	0.85933	XP_035433585.1	hsc70-interacting protein-like
LOC118265357	protein_coding	6.31955	2236.83	1.98322	0	0	0	0.318071	0	0	0	0	0	0	0	0	0	0	0	0	0	0	XP_035434082.1	lipase member H-like isoform X3
LOC118264910	protein_coding	7.67649	22.7387	19.7526	0	0	0	0	0	0	0	0	0	0	0	0	0	0	0	0	0	0	XP_035433461.1	transmembrane protein 177-like
LOC118264909	protein_coding	1.04996	9.56364	7.06886	0.389987	0.423046	0.166855	0.626022	0.671913	0.309613	0.491297	0	0.313631	0.240719	0.160104	0.414551	0.711666	0.99481	1.08134	0.743273	0.899746	0.84105	XP_035433460.1	condensin-2 complex subunit D3-like
LOC118264917	protein_coding	6.14477	21.4816	5.72398	0	0	0	0	0	0	0	0	0.0893679	0	0	0.0944998	0.0811146	0	0.0821666	0	0.0854597	0	XP_035433470.1	mitochondrial import receptor subunit TOM70-like
LOC118265323	protein_coding	8.52218	50.3545	12.1254	0	0	0	0	0	0	0	0	0	0	0	0	0	0	0	0	0	0	XP_035434031.1	exportin-1-like
LOC118265324	protein_coding	15.873	154.856	19.1492	0	0	0	0	0	0	0	0	0	0	0	0	0	0	0	0	0	0	XP_035434032.1	cleft lip and palate transmembrane protein 1 homolog
LOC118265358	protein_coding	9.44051	60.5337	41.2663	0	0	0	0	0	0	0.319033	0.322466	0.305493	0.156315	2.49521	0	0.554561	0.2584	0.842629	0.144798	0.292134	0.595802	XP_035434083.1	leucine-rich repeat-containing protein 4B-like
LOC118265420	protein_coding	114.311	633.112	422.012	0	0	0	0	0	0	0	0	0	0	0	0	0	0	0	0	0	0	XP_035434169.1	uncharacterized protein LOC118265420
LOC118264931	protein_coding	1.33009	67.768	193.106	0	0	0	0	0	0	0	0	0	0	0	0	0	0	0	0	0	0	XP_035433494.1	(11Z)-hexadec-11-enoyl-CoA conjugase-like isoform X2
LOC118264926	protein_coding	0.0458253	66.347	0.621191	0.126441	0	0.252454	0.355193	0.152492	0.421603	0	0.125223	0	0	0	0	0	0	0	0	0	0	XP_035433487.1	stearoyl-CoA desaturase 5-like
LOC118265339	protein_coding	8.33348	44.4701	63.2547	0.522583	1.10227	1.739	0.978681	1.89076	0.580832	3.58428	3.62285	2.20639	3.51235	3.25385	2.59232	1.33508	1.6589	1.5778	2.32397	2.34433	2.86874	XP_035434060.1	protein-L-isoaspartate(D-aspartate) O-methyltransferase-like isoform X3
LOC118265333	protein_coding	6.25735	4.44119	47.9802	0	0	0	0	0	0	0	0	0	0	0	0	0	0	0	0	0	0	XP_035434050.1	plasminogen activator inhibitor 1-like
LOC118265337	protein_coding	14.2315	97.5895	158.534	0	0	0	0	0	0.0883487	1.40193	0.787229	1.00682	0.801379	2.28431	1.18293	0	0	0	0	0	0	XP_035434054.1	A-kinase anchor protein 200-like
LOC118265427	protein_coding	2.79199	39.2035	1.82217	0.26114	0.220326	0.0434499	0.427925	0.367436	0.290248	0.063968	0	0	0	0.0625379	0	0.0555963	0	0	0	0	0	XP_035434175.1	LOW QUALITY PROTEIN: multidrug resistance-associated protein 1-like
LOC118265428	protein_coding	1.314	27.1737	0.152122	0.129485	0	0	0.0909361	0.234245	0	0.0951544	0	0	0	0.186054	0.0963484	0	0.15414	0	0	0	0	XP_035434176.1	multidrug resistance-associated protein 1-like
LOC118265498	protein_coding	0.37915	9.74239	3.02829	0	0	0	0	0	0	0	0	0.101538	0.0519553	0	0.0536846	0.0460806	0	0	0.0481272	0	0	XP_035434293.1	titin-like
LOC118265129	protein_coding	2.6043	33.1865	5.84852	0.123892	0.156793	0.123683	0.174017	0.149418	0	0	0	0	0	0	0	0	0	0.320622	0	0	0	XP_035433739.1	ell-associated factor Eaf-like
LOC118265135	protein_coding	5.92702	22.5372	35.0488	0	0	0	0	0	0	0	0	0	0	0	0	0	0	0	0	0	0	XP_035433747.1	LOW QUALITY PROTEIN: PIH1 domain-containing protein 1-like
LOC118265168	protein_coding	0.947486	193.878	30.8447	0	0	0	0	0	0	0	0	0	0	0	0	0	0.0915316	0	0	0	0	XP_035433786.1	ATP-binding cassette sub-family G member 1-like
LOC118264944	protein_coding	2.90251	8.96549	35.3004	0	0	0	0	0	0	0	0	0	0	0	0	0.191216	0.712782	0.581087	0.199709	1.20875	1.02718	XP_035433508.1	alpha,alpha-trehalose-phosphate synthase
LOC118264945	protein_coding	19.5714	108.168	67.3661	0	0	0	0	0	0	0	0	0	0	0	0	0	0	0	0	0	0	XP_035433509.1	protein YIPF6-like
LOC118265515	protein_coding	13.8347	22.6825	67.0245	0	0	0	0	0	0	0	0	0	0	0	0	0	0	0	0	0	0	XP_035434314.1	protein dpy-30 homolog
LOC118265589	protein_coding	29.1977	51.9098	388.921	0	0	0	0	0	0	0	0	0	0	0	0	0	0	0	0	0	0	XP_035434456.1	transcription factor Adf-1-like
LOC118265491	protein_coding	0.173195	157.793	1.02077	0.477877	0.604782	0.119267	0.503413	0.432253	0.132786	0.175588	0	0	0	0.171663	0	0	0.142217	0	0	0.160784	0	XP_035434283.1	phospholipase A1 VesT1.02-like
LOC118265479	protein_coding	215.934	596.3	569.378	0.28521	0	0.284728	0.400601	0.687948	0.317001	0	0.564926	0	0.410772	0	1.27333	0	0	0	1.14152	0.38384	0	XP_035434265.1	RNA-binding protein Rsf1-like
LOC118265475	protein_coding	0.413039	17.2344	1.44235	0	0	0	0	0	0	0.125624	0.0282169	0.0801953	0.0820688	0	0.127201	0.0727891	0	0	0	0	0	XP_035434260.1	protein bark beetle-like isoform X4
LOC118265219	protein_coding	12.2628	108.063	6.89654	2.14449	3.16632	2.25981	7.36295	2.44265	2.25111	0	0	0	0	0	0	0	0	0	0	0	0	XP_035433912.1	chitooligosaccharidolytic beta-N-acetylglucosaminidase-like
LOC118265221	protein_coding	10.8848	41.2434	53.0163	0	0	0	0	0	0	0	0	0.398751	0	0	0	0	0	0	0	0	0	XP_035433913.1	transcription initiation factor IIE subunit beta-like
LOC118265013	protein_coding	4.66244	20.1131	14.6224	2.56127	3.46245	1.56903	3.51575	2.31674	2.07037	0	0	0	0	0	0	2.67688	2.70248	3.46481	3.41705	2.35022	3.35527	XP_035433590.1	uncharacterized protein CG5902-like
LOC118264905	protein_coding	0.0683934	5.81433	22.8554	0	0.477649	0	0	0	0.209745	0.832065	2.80339	0.531168	0	0	0	0	0	0	0	0	0	XP_035433456.1	parkin coregulated gene protein homolog
LOC118264955	protein_coding	11.4388	46.0248	13.7796	0	0	0	0	0	0	0	0	0	0	0	0	0	0	0	0	0	0	XP_035433521.1	NF-kappa-B inhibitor cactus-like
LOC118264948	protein_coding	10.587	33.8859	38.7293	0	0	0	0	0	0	0	0	0	0	0	0	0	0	0	0	0	0	XP_035433512.1	trafficking protein particle complex subunit 4-like
LOC118266088	protein_coding	24.3979	129.618	39.7307	0.194562	0	0	0.819835	0	0	0	0	0	0	0	0	0	0.463216	0	0	0.261845	0	XP_035435352.1	eukaryotic translation initiation factor 3 subunit J-like
LOC118265757	protein_coding	100.901	2096.79	303.745	0	0	0	0	0	0	0	0	0	0	0	0.148661	0	0.118915	0	0	0	0	XP_035434781.1	translation elongation factor 2
LOC118265902	protein_coding	45.1981	246.68	126.533	0	0.304687	0	0.845393	0.145178	0.133794	0.176922	0.238434	0.169413	0	0	0.537425	0.307535	0.286594	0.467285	0.321194	0.324009	0.165203	XP_035435072.1	transcription factor jun-D-like
LOC118265866	protein_coding	368.582	1019.78	1271.05	0.234383	0	0	0	0	0	0	0	0	0	0	0	0	0	0	0	0	0	XP_035435014.1	CCHC-type zinc finger protein CG3800-like
LOC118266044	protein_coding	3.40116	15.5359	21.8309	0	0	0	0	0	0	0	0	0	0	0	0	0	0	0	0	0	0	XP_035435286.1	uncharacterized protein LOC118266044
LOC118266045	protein_coding	0.642364	4.33849	8.51834	0.2532	0.640881	0	0.711282	0	0	0.186069	1.62995	0.178172	0	0	0	0.161718	0	0	0.3378	0.340761	0.173744	XP_035435287.1	CBL-interacting protein kinase 25-like
LOC118266381	protein_coding	2.70122	106.945	37.7651	0	0	0	0	0	0	0	0	0	0	0	0	5.85284	3.05441	3.6363	5.37925	3.20651	3.68902	XP_035435715.1	transcription factor sem-2-like isoform X2
LOC118265909	protein_coding	2.06314	33.1513	8.06276	0.52547	0.332507	0.174861	0.369033	0.105623	0.292021	0	0.520409	0.493018	0.252268	0.12584	0.651661	0	0	0.226645	0	0	0	XP_035435085.1	translin-associated factor X-interacting protein 1-like isoform X2
LOC118265914	protein_coding	11.4546	39.4962	57.1288	0	0	0	0	0.320314	0	0	0	0	0	0	0	0	0	0	0	0	0	XP_035435090.1	SAP30-binding protein-like
LOC118265984	protein_coding	1.26338	2.08232	45.1974	0	0	0	1.46887	0	0	3.58635	5.17849	0	0	0.500882	0	0	0	0	0	0	0	XP_035435199.1	uncharacterized protein LOC118265984
LOC118265838	protein_coding	0.126668	0	18.7197	0	0.442314	0.174455	0.368176	0.526888	0.388457	0	0	0.491874	0.125841	0	0.650149	0	0	0	0	0	0	XP_035434963.1	uncharacterized protein LOC118265838
LOC118266068	protein_coding	6.09655	2.0193	2.6622	0.382307	0.0967667	0.30533	0.322189	0	0.509906	0	0	0	0	0	0	0	0	0.0989378	0.102009	0.102903	0	XP_035435315.1	chaoptin-like
LOC118265649	protein_coding	0.523781	4.54369	26.9807	0	0	0	0.811967	0	0.32126	1.69926	4.29387	0.406787	0	1.24596	0	0	0	0	0	0	0	XP_035434543.1	uncharacterized protein LOC118265649
LOC118266429	protein_coding	24.3566	60.9956	28.4836	0	0	0	0	0	0	0	0	0	0	0	0	0	0	0	0	0	0	XP_035435779.1	inactive selenide, water dikinase-like protein
LOC118266171	protein_coding	3.14684	3.7535	142.114	1.08534	0.686782	0	0.762225	0	0	4.7855	10.7489	0.763734	0	0	0	0	0	0	0	0	0	XP_035435456.1	NADH dehydrogenase
LOC118266070	protein_coding	0.7528	12.6526	39.654	0	0.657179	0	0.72937	0	0.28858	0	0	0	0	0	0	0	0	0	0	0	0	XP_035435319.1	dihydropteridine reductase-like
LOC118266284	protein_coding	29.0765	262.432	118.226	7.89122	12.761	9.84738	17.2416	8.98838	6.82175	0	0	0	0	0	0	0.56001	1.30469	0.850908	0	0.590008	0	XP_035435576.1	dihydropteridine reductase-like
LOC118265661	protein_coding	0.741297	1.8488	17.4761	0	0	0	0.718225	0	0	0.751542	6.33024	0.359824	0	0.36737	0	0.653186	0.304354	0	0	0	0.701762	XP_035434558.1	tetraspanin-1-like
LOC118266450	protein_coding	5.04376	7.31403	36.2931	0	0	0	0	0	0	0	0	0	0	0	0	0	0	0	0	0	0	XP_035435808.1	peroxisomal membrane protein 11B-like
LOC118265706	protein_coding	3.7561	50.9215	2.49722	0	0	0	0	0	0	0	0	0	0	0	0	0	0.0752265	0	0	0	0	XP_035434677.1	ceramide transfer protein-like isoform X2
LOC118266312	protein_coding	0.157172	67.5241	0.0231583	0	0	0.216467	0	0	0.120501	0	0	0	0	0	0	0	0	0.280573	0	0	0	XP_035435611.1	probable cytochrome P450 49a1
LOC118266317	protein_coding	12.3423	18.3684	22.3566	0	0	0	0	0	0	0.459189	0.30942	0.439701	0.449974	0	0	0	0	0	0	0	0	XP_035435617.1	cyclin-Q-like
LOC118265708	protein_coding	5.52458	33.8895	4.86618	0	0	0	0	0	0	0	0	0.117873	0	0	0	0.106987	0	0	0	0	0	XP_035434680.1	guanine nucleotide-binding protein G(o) subunit alpha isoform X1
LOC118265707	protein_coding	0.122854	137.347	0.362036	0.0847444	0	0	0	0	0	0	0	0	0	0	0	0	0	0	0.226119	0	0	XP_035434679.1	probable cytochrome P450 49a1
LOC118266305	protein_coding	62.5805	353.859	148.382	0	0	0	0	0	0	0	0	0	0	0	0	0	0	0	0	0	0.320666	XP_035435601.1	ribonuclease kappa-B-like
LOC118266220	protein_coding	9.06009	28.6084	44.6406	2.79983	3.29026	4.19266	6.46069	2.17074	3.55647	5.29074	5.94185	3.94038	2.88031	1.43679	5.0595	2.55463	0.476135	4.65796	5.33617	4.03721	5.76368	XP_035435510.1	probable RNA-binding protein CG14230
LOC118266003	protein_coding	16.6739	45.327	30.6814	0	0	0	0	0	0	0	0	0	0	0	0	0	0	0	0	0	0	XP_035435228.1	eukaryotic translation elongation factor 1 epsilon-1-like
LOC118266093	protein_coding	2.51511	103165	778.646	0.832761	20.3756	5.26525	50.2963	4.68692	6.78762	0	0.274913	0.390666	0	0.398859	0	0.354587	0.330442	0	0	0.373581	0	XP_035435360.1	uncharacterized protein LOC118266093
LOC118266092	protein_coding	0	141.22	15.0966	1.2968	1.64118	1.94192	3.18756	0.586496	0.900843	0.238245	0.321078	0.456267	0	0.931674	0	0.207065	0.192965	0.629251	0	0	0	XP_035435357.1	uncharacterized protein LOC118266092 isoform X1
LOC118266090	protein_coding	11.1918	761.559	319.356	0	0	0	0	0	0.445743	0	0	0	0	0	0	0	0	0	0	0	0	XP_035435355.1	uncharacterized protein LOC118266090
LOC118266399	protein_coding	140.676	486.993	590.473	0.838946	0	0	0	0	0	0	0	0	0	0	0	0	0	0	0	0	0	XP_035435738.1	peptidyl-prolyl cis-trans isomerase B-like
LOC118266397	protein_coding	4.70812	24.3167	43.373	0	0	0	0	0	0	0	0	0	0	0	0	0	0	0	0	0	0	XP_035435737.1	tetratricopeptide repeat protein 19 homolog, mitochondrial-like
LOC118266396	protein_coding	3.63958	37.4244	7.15641	0.519428	1.53386	0.259276	1.82395	0.730858	0.769769	0.636186	0.0857376	0.731024	0.374051	0.621964	1.03067	0	0	0	0	0	0	XP_035435736.1	transmembrane protein adipocyte-associated 1 homolog isoform X2
LOC118266392	protein_coding	3.54432	32.303	41.8315	0.742742	0.939985	0.123581	1.39099	1.19437	0.550354	0.181939	0.122598	0	0	0	0	0	0	0.160179	0.165152	0.166599	0	XP_035435729.1	serine/threonine-protein kinase PRP4 homolog
LOC118266457	protein_coding	0.505352	65.2932	1.64689	0.574148	0.207606	0.409414	1.03685	0.791365	1.0028	0.482199	0.568619	1.0389	0.826913	0.824983	0.366187	0	0.585832	0.106132	0.109426	0.110385	0.337694	XP_035435818.1	proton-coupled folate transporter-like
LOC118265950	protein_coding	2.25509	41.9136	36.6207	1.0591	1.84299	3.83276	4.09088	0.957986	2.35431	1.75118	3.40893	1.67686	3.8134	1.90225	0	0	0	0	0	0	0	XP_035435145.1	ubiquitin-conjugating enzyme E2 R2-like
LOC118266235	protein_coding	0.105587	33.6702	0.933455	0	0.294962	0	0.245522	0	0	0	0	0	0	0	0	0.223289	0.0693615	0	0	0	0.319859	XP_035435527.1	uncharacterized protein LOC118266235
LOC118265958	protein_coding	0.079415	21.6662	0.163818	0.10956	0	0.109376	0.153887	0.396402	0.121773	0	0	0.308383	0.315587	0	0	0	0.391265	0	0.146167	0.147448	0.300719	XP_035435163.1	proton-coupled folate transporter-like
LOC118266341	protein_coding	13.0233	48.3115	49.437	0	0	0	0	0	0	0.694911	1.40478	0.33271	0	0	0.351815	0	0	0	0	0	0	XP_035435645.1	putative GPI-anchor transamidase
LOC118266339	protein_coding	3.09186	5.94732	0.396144	0	0	0	0	0	0	0.109029	0.146936	0.52201	0.106841	0.426367	0.551986	0.758082	0.618154	0.287967	0.395875	0.798691	0.305422	XP_035435643.1	carbohydrate sulfotransferase 11-like isoform X1
LOC118266239	protein_coding	13.6242	345.241	21.8668	0	0	0	0	0	0	0	0	0	0	0	0	0.28583	0	1.30291	0.149262	1.20456	0.153543	XP_035435532.1	uncharacterized protein LOC118266239
LOC118265658	protein_coding	20.4912	155.527	117.686	0	0	0	0	0	0	0	0	0	0	0	0	0	0	0	0	0	0	XP_035434555.1	ras-related protein Rab-2A
LOC118265656	protein_coding	8.14169	372.587	62.5012	0.225773	1.00006	0.676177	0.158559	0.544582	0.752818	0	0	0	0	0	0	1.1536	0.940669	0.730352	0.602419	1.51925	0.309849	XP_035434552.1	peroxisomal multifunctional enzyme type 2-like
LOC118266420	protein_coding	0	82.7563	2.90751	0.191713	0	0	0	0	0	0	0	0	0.276114	0.550939	0	0.244893	0	1.48841	1.02308	1.80608	0.52621	XP_035435767.1	carboxypeptidase B-like
LOC118266124	protein_coding	4.46223	74.2627	12.3982	0.827707	1.17845	0.929598	1.01726	0	1.14996	0	0	0	0.149012	0	0	0	0	0	0.138033	0.556971	0.141992	XP_035435391.1	follistatin-A-like
LOC118265889	protein_coding	72.6366	345.804	119.545	0	0	0	0	0	0	0	0	0	0	0	0	0	0	0	0.246663	0	0	XP_035435055.1	basigin-like
LOC118265735	protein_coding	1.90966	9.60821	11.6602	0	0	0	0	0	0	0	0	0	0	0	0	0	0	0	0	0	0	XP_035434729.1	pro-epidermal growth factor-like
LOC118265936	protein_coding	19.512	77.4258	26.2526	0	0	0	0	0	0	0	0	0	0	0	0	0	0	0	0	0	0	XP_035435122.1	F-actin-capping protein subunit alpha-like
LOC118265751	protein_coding	44.9432	360.211	26.2525	0	0	0.157503	0	0	0.175355	0	0	0	0	0	0	0	0	0	0	0	0	XP_035434762.1	glucose dehydrogenase
LOC118265752	protein_coding	3.99351	10419.3	8.1071	0	0	0	0.191073	0	0	0	0	0	0	0	0	0	0	0	0.181488	0	0	XP_035434764.1	glucose dehydrogenase
LOC118266110	protein_coding	0.691955	6.75289	2.33041	0	0.17259	0.204215	0.191548	0.164472	0.0757874	0.100217	0.0675302	0.191928	0	0.29393	0.304423	0	0	0	0	0	0	XP_035435379.1	RNA polymerase II-associated protein 3-like isoform X3
LOC118265872	protein_coding	10.6377	0.0244773	0.307658	0	0	0	0	0	0	0.17164	0.0385525	0.493066	0.33639	0	0.347586	0	0	0	0	0	0	XP_035435023.1	mucin-19-like isoform X2
LOC118266013	protein_coding	0.483526	0	153.959	0	0	0.166486	0	0	0	0	0	0	0	0	0	0	0.198521	0	0	0	0	XP_035435242.1	pupal cuticle protein 36-like
LOC118265741	protein_coding	0.896166	16.5422	1.69709	0.243215	0.359105	0.121402	0.170808	0.244439	0.270326	0.178732	0.0401455	0.0570487	0.116763	0.291226	0.241299	0	0	0	0	0	0	XP_035434738.1	E3 ubiquitin-protein ligase NEDD4-like isoform X3
LOC118266263	protein_coding	4.50902	37.3764	3.61716	0	0	0	0	0	0	0	0	0	0	0	0	0	0	0	0	0	0	XP_035435556.1	glucose dehydrogenase
LOC118266264	protein_coding	0.295016	693.084	0.2782	0	0	0	0	0	0	0	0	0	0	0	0	0	0	0	0	0	0	XP_035435557.1	glucose dehydrogenase
LOC118266186	protein_coding	362.192	11.2959	81.1989	0	0	0	0	0	0	22.8174	4.39295	21.8491	45.3579	1.27471	30.3649	22.6643	14.7847	8.03538	14.7943	14.924	13.3924	XP_035435474.1	hemolymph lipopolysaccharide-binding protein-like
LOC118266000	protein_coding	8.20544	0	0.21667	0	0	0	0	0	0	0.238533	0	0.628128	0.233746	0.0583002	0	0	0	0	0	0	0	XP_035435222.1	mucin-19-like isoform X2
LOC118265846	protein_coding	0.543665	0.0524021	175.52	0	0	0	0	0	0	0	0	0	0	0	0	0	0	0.21567	0	0.224314	0	XP_035434981.1	pupal cuticle protein 36-like
LOC118266295	protein_coding	1.29014	10.7951	0.750753	0	0	0	0	0	0	0	0	0	0	0	0	0	0	0	0	0	0	XP_035435590.1	nicalin-1-like
LOC118265794	protein_coding	1.89726	11.6306	67.912	0.697988	2.65004	0	1.96076	0.4209	0	0	0	0	0	0	0	0	0	0	0	0	0	XP_035434883.1	uncharacterized protein LOC118265794
LOC118265774	protein_coding	0.796205	22.6284	6.16746	0	0.132395	0	0	0	0	0	0	0	0	0	0	0	0	0	0	0	0.14357	XP_035434831.1	FAS-associated factor 1-like isoform X2
LOC118265779	protein_coding	5.37537	21.6986	104.125	0	0	0	0	0	0	0	0	0	0	0	0	0	0	0	0	0	0	XP_035434837.1	lanC-like protein 3 homolog
LOC118265771	protein_coding	1.15952	6.25159	5.09514	0	0	0	0	0	0	0	0	0	0	0	0.0602679	0	0	0	0	0	0	XP_035434825.1	protein fem-1 homolog B-like isoform X2
LOC118265793	protein_coding	8.45574	51.4797	283.793	1.6968	5.36851	0	8.34153	0	0.942966	28.6793	93.2654	6.56703	0	5.48572	0	0	0.504971	0	0	1.14179	0	XP_035434882.1	uncharacterized protein LOC118265793
LOC118265804	protein_coding	11.2733	33.2875	23.9575	0.897264	0.378514	0.597166	2.10047	1.80356	0.664852	2.63749	0.888623	2.52555	1.29228	2.14877	1.78039	0	0	0	0	0	0	XP_035434895.1	methyltransferase N6AMT1-like
LOC118265803	protein_coding	16.0834	30.1912	40.6359	0	0	0	0	0	0	0	0	0	0	0	0	0	0	0	0	0	0	XP_035434894.1	glutathione S-transferase 1-like
LOC118266001	protein_coding	2.29705	2.47088	17.1665	0.25352	0.64169	0	0.35609	0.305755	0.845336	0	0.251078	0.713589	0	0	0	0.971532	0	0.328044	0	0	0.347928	XP_035435225.1	zinc finger protein 32-like isoform X2
LOC118265833	protein_coding	14.314	38.7735	26.6152	0	0	0	0	0	0	0	0	0	0	0	0	0	0	0	0	0	0	XP_035434953.1	SUMO-activating enzyme subunit 1-like
LOC118266402	protein_coding	1.15204	7.24545	65.6068	0	0	0	0	0	0.441627	3.50389	9.05075	1.1184	0	0	0	0	0	0	0	0	0	XP_035435742.1	LON peptidase N-terminal domain and RING finger protein 3-like
LOC118265899	protein_coding	16.2543	4.01128	202.664	0	0	0	0	0	0	0	0	0	0	0	0	5.4326	8.74462	4.00222	3.61065	5.20328	14.8568	XP_035435069.1	uncharacterized protein LOC118265899
LOC118266282	protein_coding	4.23711	35.3558	30.3831	0	0	0	0	0	0	0	0	0	0	0	0	0	0	0	0	0	0	XP_035435574.1	ATP-dependent (S)-NAD(P)H-hydrate dehydratase-like
LOC118266414	protein_coding	0.0922055	17.7037	0.153973	0	0	0	0	0	0	0	0	0	0	0	0	0	0	0	0	0	0	XP_035435758.1	uncharacterized protein LOC118266414
LOC118265881	protein_coding	122.417	697.53	67.2608	3.93606	6.27279	4.22049	5.73329	3.16469	5.18495	0.428517	0.577505	0	0.839835	0	0.433894	3.53814	3.29722	5.65899	7.39057	4.12006	6.40214	XP_035435039.1	ATP synthase subunit alpha, mitochondrial
LOC118265754	protein_coding	2.56219	11.7686	3.91075	0.0906355	0	0	0	0.10931	0	0.133211	0	0.255114	0	0	0	0	0	0	0	0	0	XP_035434768.1	polynucleotide 5\\'-hydroxyl-kinase NOL9-like
LOC118265755	protein_coding	68.4647	325.702	144.199	0	0	0	0	0	0.198079	2.09542	1.23548	1.00325	2.31004	2.56072	1.8565	0.227649	0.84859	0.461202	0.713279	0.239843	0.489157	XP_035434770.1	ras-like GTP-binding protein Rho1 isoform X2
LOC118266080	protein_coding	33.8207	102.477	3222.73	12.3834	13.9928	2.20759	22.9843	5.33387	8.8481	82.5516	220.316	36.1007	0	15.2515	0	1.12989	0	0	0.590035	2.97603	0	XP_035435327.1	ATP-dependent RNA helicase A-like
LOC118266372	protein_coding	1.53741	5.71573	122.843	0	0.76693	0	0	0	0	5.34397	12.0033	0.852861	0	0	0	0	0	0	0	0	0	XP_035435687.1	uncharacterized protein LOC118266372
LOC118265891	protein_coding	2.12342	18.2333	5.15105	0	0	0	0	0	0	0	0	0	0	0	0	0	0	0	0	0	0	XP_035435057.1	uncharacterized protein LOC118265891
LOC118266219	protein_coding	39.1205	12.6822	8.10558	0	0	0	0	0	0	0	0	0	0	0	0	0.203667	0	0.206308	0	0	0	XP_035435508.1	trimeric intracellular cation channel type 1B.1-like
LOC118266424	protein_coding	1.15387	140.134	11.4704	0	0	0	0	0	0	0	0	0	0	0	0	0	0	0	0	0	0	XP_035435770.1	UDP-glucose 4-epimerase-like
LOC118265856	protein_coding	11.1849	47.9742	65.5545	0	0	0	0	0	0	0	0	0	0	0	0	0	0	0	0	0	0	XP_035435001.1	lysM and putative peptidoglycan-binding domain-containing protein 3-like
LOC118266169	protein_coding	4.43955	19.4328	12.3626	0	0	0	0	0	0	0	0	0	0	0	0	0	0	0	0	0	0	XP_035435452.1	store-operated calcium entry regulator STIMATE-like
LOC118266089	protein_coding	8.88096	29.5118	4.37569	0	0	0	0	0	0	0	0	0	0	0	0	0	0	0	0	0	0	XP_035435354.1	probable splicing factor, arginine/serine-rich 7 isoform X2
LOC118265747	protein_coding	14.4933	41.7623	9.31854	0	0	0	0	0	0	0	0	0	0	0	0	0.17861	0	0	0	0	0	XP_035434753.1	polyadenylate-binding protein 2-like
LOC118265746	protein_coding	4.97652	19.0858	25.3167	0	0	0	0	0	0	0	0	0	0	0	0	0	0	0	0	0	0	XP_035434752.1	SAGA-associated factor 29-like
LOC118266479	protein_coding	2.14499	18.3317	26.876	0.219201	0	0.437661	0	0	0.243634	0	0	0	0	0	0	0	0	0	0	0	0	XP_035435846.1	putative ribosome-binding factor A, mitochondrial
LOC118265748	protein_coding	9.62112	741.996	181.54	0.160888	0.203613	0.160616	0.22598	0.388073	0.178821	0.118231	0	0.452855	0.231717	0.346765	0.359145	0	0	0	0	0.108263	0	XP_035434754.1	LOW QUALITY PROTEIN: synaptic vesicle membrane protein VAT-1 homolog-like
LOC118265749	protein_coding	0.121826	2.32499	51.1942	0	0	0	0.472137	0	0	0	2.33032	0.473072	0	0	0	0	0	0	0	0.452383	0	XP_035434757.1	tctex1 domain-containing protein 1-A-like isoform X2
LOC118266147	protein_coding	13.3833	153.866	7.88779	0.623242	0.591563	1.08883	1.75079	0.56374	0.692712	0	0	0	0	0	0	1.79128	1.6693	2.01612	2.0787	2.726	1.28299	XP_035435419.1	2-amino-3-ketobutyrate coenzyme A ligase, mitochondrial-like
LOC118266150	protein_coding	2.40085	19.7137	3.34233	0	0	0	0	0	0.126945	0.839322	0.339341	1.12518	0.986973	0.98467	0.169971	0	0	0	0	0	0	XP_035435424.1	uncharacterized protein LOC118266150 isoform X1
LOC118266149	protein_coding	8.13536	36.5881	19.2722	0	0	0	0	0	0	0	0	0	0	0	0	0	0	0	0	0	0	XP_035435422.1	ATPase ASNA1 homolog
LOC118266161	protein_coding	8.6161	70.2778	6.19925	0	0	0	0	0	0	0	0	0	0	0	0	0.394389	0.183767	0.399504	0.205953	0.831031	0.423719	XP_035435445.1	2-amino-3-ketobutyrate coenzyme A ligase, mitochondrial-like
LOC118266162	protein_coding	18.1405	128.877	52.1675	0	0	0	0	0	0	0	0	0	0	0	0	0	0	0	0	0	0	XP_035435446.1	ATPase ASNA1 homolog
LOC118266769	lncRNA	0.484062	1.04978	78.0279	0.667809	0	0	0	0	0	4.90752	5.95239	0.93985	0	0	0	0	0	0	0	0	0
LOC118266874	protein_coding	2.78924	29.0121	17.8933	0	0	0	0	0	0	0	0	0	0	0	0	0	0	0	0	0	0	XP_035436371.1	armadillo segment polarity protein-like isoform X3
LOC118267156	protein_coding	1.61862	9.30232	54.9729	0	0	0	0	0	0	0	0	0	0	0	0	0	0	0	0	0	0	XP_035436866.1	transcription factor E2F5-like
LOC118267337	protein_coding	1.57732	54.4767	15.079	0.958943	1.40031	0.883683	1.55413	1.06756	1.14782	0.43366	0.292218	0.415256	0.318718	0.211983	0.329326	3.58061	2.37088	2.86345	3.93645	2.6804	2.22715	XP_035437165.1	cerebellar degeneration-related protein 2-like isoform X1
LOC118267161	protein_coding	104.813	167.766	820.777	6.30747	7.58337	6.29682	4.87265	7.60704	8.41264	0	0	0.443845	0	0	0.469333	0.80571	0.375424	0	1.68299	0	0	XP_035436873.1	probable nuclear transport factor 2 isoform X2
LOC118267144	protein_coding	917.506	8.77422	7.8565	0	0	0	0	0	0	0	0	0	0	0	0	0	0	0	0	0	0	XP_035436848.1	pro-cathepsin H-like
LOC118267070	protein_coding	6.18228	5.08368	18.0666	0	0	0	0	0	0.197494	1.56693	0.175977	0.750216	0.511829	1.5319	1.32216	0	0	0.229921	0	0	0	XP_035436720.1	fringe glycosyltransferase-like
LOC118266978	protein_coding	2.79108	0.479446	0.390889	0	0	0	0	0	0	0	0.0755142	0.107309	0	0.21912	0.113472	0	0	0	0	0	0	XP_035436564.1	nitric oxide synthase-like
LOC118266917	protein_coding	6.62243	33.5775	24.6972	0	0	0	0	0	0	0	0	0	0	0	0	0	0	0	0	0	0	XP_035436456.1	vesicle transport protein SEC20-like
LOC118267050	protein_coding	2.34163	8.90654	60.8304	0.497	1.25797	0	0.698077	0	0	3.6523	12.3053	0.699459	0	1.42826	0	0	0	0	0.663059	0	0	XP_035436690.1	E3 ubiquitin-protein ligase RNF114-like
LOC118267196	protein_coding	0.327518	2.6736	0.519699	0.0231714	0	0	0.0325461	0	0.0257542	0.0340559	0.0688447	0.0652211	0.0333724	0.133178	0	0	0	0	0	0	0	XP_035436927.1	phosphatidylinositol 4,5-bisphosphate 3-kinase catalytic subunit delta isoform-like isoform X1
LOC118266618	protein_coding	19.6242	377.947	14.8548	0	0	0	0	0	0	0	0	0	0	0	0	0	0	0	0	0	0	XP_035435960.1	CD63 antigen-like
LOC118266616	protein_coding	2.78832	42.7852	1.80501	0	0	0	0	0	0	0	0	0	0	0	0	0	0	0	0	0	0	XP_035435958.1	succinate semialdehyde dehydrogenase-like
LOC118266619	protein_coding	3.47078	98.0778	0.818235	0	0	0	0	0	0	0	0	0	0	0	0	0	0	0	0	0	0	XP_035435961.1	CD63 antigen-like
LOC118267210	protein_coding	86.8315	266.451	604.286	0	0	0	0	0	0	0	0	0	0	0	0	0	0	0	0	0	0	XP_035436944.1	CD63 antigen-like
LOC118267211	protein_coding	10.2105	48.8456	43.7124	2.29419	4.18096	1.28258	4.12465	3.20958	3.1619	1.75337	0.727071	1.93726	2.37902	3.03277	2.0485	3.28225	2.51255	2.49361	2.0813	2.47005	4.53387	XP_035436951.1	ubiquitin-conjugating enzyme E2-24 kDa isoform X2
LOC118267013	protein_coding	3.70918	33.1614	11.5551	0	0	0	0	0	0	0	0	0	0	0	0	0	0	0	0	0	0	XP_035436623.1	protein lin-7 homolog C-like
LOC118267055	protein_coding	23.6548	49.6212	77.5148	0	0	0	0	0	0	0	0	0	0	0	0	0	0	0	0	0	0	XP_035436700.1	COP9 signalosome complex subunit 5-like
LOC118267054	protein_coding	3.99139	69.0651	2.807	0	0	0	0	0	0	0	0	0	0	0	0	0.815531	0.253333	0.413053	0.496855	0.50121	0.803165	XP_035436697.1	AP-1 complex subunit gamma-1-like isoform X5
LOC118267057	protein_coding	10.173	59.303	41.2503	0	0	0	0	0	0	0	0	0	0	0	0	0	0	0	0	0	0	XP_035436702.1	ADP-ribosylation factor-related protein 1-like
LOC118267214	protein_coding	0.416216	8.96824	1.73298	0	0.0468836	0.11095	0.0520338	0	0	0.0544475	0	0	0	0.0532303	0.0551307	0.662506	0.352797	0.191742	0.889624	0.897422	0.508411	XP_035436960.1	uncharacterized protein LOC118267214 isoform X6
LOC118266891	protein_coding	423.83	457.069	290.789	0	0	0	0	0	0	0	0	0.3943	0	0	0	0	0.333516	0.362526	0.37378	0	0.3845	XP_035436397.1	acyl-CoA-binding protein homolog
LOC118267206	protein_coding	29.7285	95.6749	68.6137	0	3.16976	1.8753	0	1.51034	0	2.76086	8.06165	0	0.901819	2.69914	0.931835	0	0.745383	0	0	0	0	XP_035436942.1	acyl-CoA-binding protein-like
LOC118266865	protein_coding	16.8128	64.1951	61.6313	4.56868	6.22672	4.91182	8.88521	3.81462	4.29671	4.64869	3.13247	5.9352	6.58001	12.6243	5.23002	5.38707	8.78544	7.27591	7.03291	3.78376	7.23462	XP_035436350.1	mediator of RNA polymerase II transcription subunit 9-like
LOC118266863	protein_coding	6.10873	10.4247	37.5969	0	0	0	0	0	0	0	0	0	0	0	0	0	0	0	0	0	0	XP_035436347.1	zinc finger protein 821-like
LOC118266626	protein_coding	4.75665	24.3291	8.1919	0	0	0	0	0	0	0	0	0	0	0	0	0	0	0	0	0	0	XP_035435968.1	josephin-2-like
LOC118267118	protein_coding	60.0792	397.6	38.1822	0	0	0	0	0	0	0	0	0	0	0	0	0	0	0	0	0	0	XP_035436808.1	dolichyl-diphosphooligosaccharide--protein glycosyltransferase 48 kDa subunit-like
LOC118267135	protein_coding	7.08978	17.4644	26.3327	0	0	0	0	0	0	0	0	0	0	0	0	0	0	0	0	0	0	XP_035436834.1	mediator of RNA polymerase II transcription subunit 19-like
LOC118267035	protein_coding	2.68401	18.8193	4.47292	0	0	0	0	0	0	0	0	0	0	0	0	0	0	0	0	0	0	XP_035436666.1	uncharacterized protein LOC118267035
LOC118267038	protein_coding	1.85115	9.52794	184.2	0	0	0	0	0	0	0	0	0	0	0	0	0	0	0	0	0	0	XP_035436674.1	matrix metalloproteinase-2-like
LOC118267178	protein_coding	1.09236	21.2632	2.9835	0.441076	0.558209	0.366943	0.309764	0.443296	0.245121	0	0	0	0	0	0	0.187809	0.17502	0.285367	0.3923	0.0989347	0.605328	XP_035436897.1	transmembrane GTPase Marf-like
LOC118267177	protein_coding	0.202141	11.8655	2.99827	0.278872	0.588216	0	0.913964	0	0	0.273246	1.19681	0.130825	0	0.133569	0	0.118743	0.221314	0.120283	0	0	0	XP_035436888.1	2-oxoglutarate dehydrogenase, mitochondrial-like isoform X1
LOC118266920	protein_coding	0.784824	5.73023	16.6134	0	0.228379	0.180152	0.760398	0	0.200571	0	0.714874	0	0.519802	0	0	0.69154	0	0.233503	0.240751	0.485723	0	XP_035436463.1	uncharacterized protein LOC118266920 isoform X2
LOC118266918	protein_coding	1.94381	47.8137	4.22612	0	0	0	0	0	0	0	0	0	0	0	0	0	0	0	0	0	0	XP_035436459.1	rab5 GDP/GTP exchange factor-like isoform X3
LOC118266921	protein_coding	5.11724	40.4417	13.6863	0	0	0	0	0	0	0	0	0	0	0	0	0	0	0	0	0	0	XP_035436464.1	E3 ubiquitin-protein ligase SIAH1A-like
LOC118266669	protein_coding	6.13619	46.192	14.5464	0	0	0	0	0	0	0	0	0	0	0	0	0	0	0	0	0	0	XP_035436033.1	LOW QUALITY PROTEIN: myeloid differentiation primary response protein MyD88-like
LOC118267328	protein_coding	0.11839	11.1431	12.0713	0.244996	1.44694	0	0.917646	0	0.272305	0	0	0	0	0	0	0	0	0	0	0	0.112076	XP_035437154.1	LOW QUALITY PROTEIN: uncharacterized protein LOC118267328
LOC118266890	protein_coding	86.8675	174.806	171.04	0	0	0	0	0	0	0	0	0	0	0	0	0	0	0	0	0	0	XP_035436396.1	selenoprotein M-like
LOC118266790	protein_coding	23.4047	130.961	57.1305	0	0	0	0	0	0	0	0	0	0	0	0	0	0	0	0	0	0	XP_035436233.1	protein CNPPD1-like
LOC118267335	protein_coding	37.744	3.60659	39.7822	1.34958	1.70798	0.673652	0	1.35637	0.500005	6.61178	3.34146	6.64773	5.50722	0.646396	3.6821	0	0	0	0	0	0	XP_035437163.1	ester hydrolase C11orf54 homolog
LOC118267334	protein_coding	1.0148	15.8909	4.66209	0	0	0	0	0	0	0	0	0	0	0	0	0	0	0	0	0	0	XP_035437162.1	E3 ubiquitin-protein ligase rififylin-like
LOC118266977	protein_coding	0.430765	14.2372	25.896	1.06971	2.55714	1.54252	2.83804	1.00342	1.32105	1.04813	0.941692	0.167274	0.342364	1.02469	0.530638	0.151826	0	0	0	0	0	XP_035436563.1	probable G-protein coupled receptor Mth-like 1
LOC118267252	protein_coding	67.8834	795.108	32.6205	0	0	0	0	0	0	0	0	0	0	0	0	0	0	0	0	0	0	XP_035437046.1	LOW QUALITY PROTEIN: isocitrate dehydrogenase
LOC118267265	protein_coding	6.35132	20.2933	49.3838	0.217696	0.688768	0.325992	0.458657	0.918921	0.604903	1.27982	0.862396	4.28927	0.627069	0.782007	0.809925	0.278082	0.907013	0.422533	0.290433	0.439467	0.896287	XP_035437069.1	caspase-1-like
LOC118267257	protein_coding	3.95885	33.3442	6.30176	0	0	0	0	0	0	0	0	0	0	0	0	0	0	0	0	0	0	XP_035437059.1	endoplasmic reticulum resident protein 44-like isoform X1
LOC118267271	protein_coding	2.66405	13.7444	25.0393	0	0	0	0	0	0	0	0	0	0	0	0	0	0	0	0	0	0	XP_035437076.1	pleckstrin homology domain-containing family A member 3-like
LOC118267246	protein_coding	0.39613	0.992724	3.98195	0	0	0	0	0	0	0	0	0	0	0	0.0903654	0	0.0722842	0	0.0810108	0.0817209	0	XP_035437026.1	BMP-binding endothelial regulator protein-like isoform X2
LOC118267273	protein_coding	383.928	7.9453	22.4059	0.346186	0	0	0	0	0	0	0	0	0	0	0	0	0	0	0	0	0	XP_035437078.1	troponin C-like
LOC118267264	protein_coding	10.3109	29.9271	41.625	0	0	0	0	0	0	0	0	0	0	0	0	0	0	0	0	0	0	XP_035437068.1	caspase-1
LOC118267258	protein_coding	2.99011	24.0442	3.6632	0	0	0	0	0	0	0	0	0	0	0	0	0	0	0	0	0	0	XP_035437061.1	endoplasmic reticulum resident protein 44-like isoform X1
LOC118267272	protein_coding	250.883	5.34544	15.0458	0.346984	0	0	0	0	0	0	0	0	0	0	0	0	0	0	0	0	0	XP_035437077.1	troponin C-like
LOC118266961	protein_coding	2.61704	106.884	3.93068	0	0	0	0	0	0	0	0	0	0	0	0	0	0	0	0	0	0	XP_035436527.1	cytochrome P450 18a1-like
LOC118266715	protein_coding	3.65274	6.12611	18.7655	0	0	0	0	0	0	0	0	0	0	0	0	0	0	0	0	0	0	XP_035436117.1	glycolipid transfer protein-like
LOC118266901	protein_coding	21.8777	39.5722	26.7486	0	0	0	0	0	0	0	0	0	0	0	0	0	0	0	0	0	0	XP_035436416.1	39S ribosomal protein L16, mitochondrial-like
LOC118267088	protein_coding	4.35242	52.0199	7.45131	0.571864	0.723729	0	0.80323	0.689689	1.05935	0	0	0	0	0	0	0	0	0	0	0	0	XP_035436758.1	growth hormone-inducible transmembrane protein-like
LOC118267091	protein_coding	15.4883	138.677	27.6751	0	0	0	0	0	0	0	0	0	0	0	0	0.216625	0	0	0	0	0	XP_035436760.1	NECAP-like protein CG9132
LOC118267092	protein_coding	19.4562	39.1441	40.646	0	0	0	0	0	0	0	0	0	0	0	0	0	0	0	0	0	0	XP_035436761.1	peflin-like
LOC118267111	protein_coding	385.28	1.57818	895.669	0	0	0	0	0	0	13.9355	20.9901	18.0538	19.2789	15.2268	5.81016	0	0	0	0	0	0	XP_035436799.1	fungal protease inhibitor-1-like
LOC118267003	protein_coding	2.63935	26.3302	4.62503	0	0	0	0	0	0.0722697	0	0	0	0	0.0934288	0.0967644	0.0830584	0	0	0	0.0875077	0.0892353	XP_035436611.1	receptor-type guanylate cyclase Gyc76C-like
LOC118267007	protein_coding	18.7058	58.6307	63.6986	0	0	0	0	0	0	0	0	0	0	0	0	0	0	0	0	0	0	XP_035436617.1	MOB kinase activator-like 4
LOC118267006	protein_coding	10.1713	55.2362	65.7471	0	0	0	0	0	0	0	0	0	0	0	0	0	0	0	0	0	0	XP_035436615.1	corepressor interacting with RBPJ 1-like
LOC118267005	protein_coding	4.86338	35.4387	27.4533	0	0	0	0	0	0	0	0	0	0	0	0	0	0	0	0	0	0	XP_035436614.1	T-cell immunomodulatory protein-like
LOC118266892	protein_coding	7.42188	18.1373	31.5801	0	0	0	0	0	0	0	0	0	0	0	0	0	0	0	0	0	0	XP_035436398.1	LOW QUALITY PROTEIN: methylosome protein 50-like
LOC118266745	protein_coding	7.01784	41.4631	16.824	0	0	0	0	0	0	0	0	0	0	0	0	0	0	0	0	0	0	XP_035436159.1	LOW QUALITY PROTEIN: probable cytosolic iron-sulfur protein assembly protein Ciao1
LOC118266744	protein_coding	1.68163	25.4245	2.90254	0	0	0	0	0	0	0	0.246174	0.116609	0.357998	0	0	0	0	0	0	0	0	XP_035436158.1	uncharacterized protein LOC118266744
LOC118267152	protein_coding	0.138172	58.1628	0.468252	0	0	0	0	0	0	0	0	0.134137	0.411811	0	0	0	0	0	0	0	0	XP_035436855.1	atrial natriuretic peptide-converting enzyme-like
LOC118266775	protein_coding	6.23536	40.4069	7.08743	0	0	0	0	0	0	0	0	0	0	0	0	0	0	0	0	0	0	XP_035436212.1	ribosomal protein S6 kinase beta-1-like
LOC118266679	protein_coding	7.8916	79.9653	30.9677	0.496283	0.549567	0.371584	0.435669	0.74817	0.827402	0.820582	0.122876	0.960369	1.60823	1.15879	0.553919	0	0	0.0802711	0.0827628	0.0834882	0.0851365	XP_035436049.1	integrin beta-PS-like
LOC118266684	protein_coding	1.80737	59.6613	3.86843	1.1811	1.16259	1.44114	1.10597	1.741	2.47965	0	0	0	0	0	0	0.670548	1.406	1.5283	0.875411	0.52985	1.98114	XP_035436058.1	probable serine hydrolase
LOC118266676	protein_coding	0.0225552	3.58061	6.74644	0	0	0	0	0	0	0.0914678	0	0.218965	0.134448	0.402403	0.463077	0	0	0	0	0	0	XP_035436046.1	probable chitinase 10
LOC118266677	protein_coding	9.91701	191.114	3.69361	0	0	0	0	0	0	0	0	0	0	0	0	0	0	0	0	0	0	XP_035436047.1	allantoinase-like
LOC118267192	protein_coding	1.46821	57.363	0.832045	0	0.197188	0.155547	0.875395	0.375827	0.173178	0	0	0	0	0	0	0	0.185478	0	0	0.209692	0	XP_035436922.1	allantoinase-like isoform X2
LOC118266722	protein_coding	1.03287	8.87852	0.650255	0	0.0819708	0	0	0	0	0	0	0	0	0.186134	0.0963898	0.165474	0	0.16762	0.172823	0.0871689	0	XP_035436127.1	nuclear pore complex protein Nup155-like isoform X5
LOC118266724	protein_coding	4.86941	9.38692	54.7674	0	0	0	0	0	0	0	0	0	0	0	0	0	0	0	0	0	0	XP_035436130.1	uncharacterized protein LOC118266724
LOC118266728	protein_coding	2.2623	16.7752	2.07803	0.132811	0.16808	0.132587	0.279816	0.160175	0.0738073	0.292796	0.0328829	0.233641	0.2391	0.620209	0.197646	0	0	0	0	0	0	XP_035436134.1	LOW QUALITY PROTEIN: CAD protein-like
LOC118267041	protein_coding	4.67678	47.8727	61.6325	0	0	0	0	0	0	0	0	0	0	0	0	0	0	0	0	0	0	XP_035436680.1	uncharacterized protein LOC118267041
LOC118266903	protein_coding	8.83775	179.455	28.7053	0	0	0	0.214738	0.092192	0	0.33705	0	0.107582	0.110095	0.109838	0	0	0	0	0	0	0	XP_035436418.1	uncharacterized protein LOC118266903 isoform X2
LOC118266899	protein_coding	31.1874	389.559	8.10594	0	0	0	0	0	0	0	0	0	0	0	0	0	0	0	0	0	0	XP_035436411.1	CKLF-like MARVEL transmembrane domain-containing protein 4
LOC118266666	protein_coding	0.371321	5.54035	3.19517	0	0	0	0	0	0	0	0	0	0	0	0	0	0	0	0	0	0	XP_035436031.1	LOW QUALITY PROTEIN: protein sidekick-like
LOC118266665	protein_coding	25.6781	54.3949	30.7215	6.3686	6.38072	3.44383	8.94523	7.0407	6.78354	0	0	0	0	0	0	0	0	0	0	0.357124	0	XP_035436030.1	uncharacterized protein LOC118266665 isoform X3
LOC118267336	protein_coding	0.816002	13.5475	3.56629	0	0	0	0	0	0	0	0	0	0	0	0	0	0	0	0	0	0	XP_035437164.1	LOW QUALITY PROTEIN: nucleosome-remodeling factor subunit NURF301-like
LOC118267122	protein_coding	60.2473	202.007	260.327	0	0	0	0	0	0	0	0.231226	0	0	0	0	0	0	0	0	0	0	XP_035436814.1	UV excision repair protein RAD23 homolog A-like
LOC118267123	protein_coding	15.7063	81.9035	15.488	0.140248	0	0	0.0984947	0	0.0779402	0.103064	0.0694484	0	0.100995	0.302279	0.104357	0.0895755	0.083476	0.181474	0.0935538	0	0	XP_035436816.1	cyclic AMP response element-binding protein B-like isoform X1
LOC118267121	protein_coding	6.46944	23.934	33.0827	0	0	0	0	0	0	0	0	0	0	0	0	0	0	0	0	0	0	XP_035436813.1	lanC-like protein 2
LOC118266927	protein_coding	9.68252	22.6137	84.5264	0	0	0	0	0	0	0	0	0	0	0	0	0	0	0	0	0	0	XP_035436471.1	lys-63-specific deubiquitinase BRCC36-like
LOC118266926	protein_coding	3.08599	29.1414	50.199	0	0	0	0	0	0	0	0	0	0	0	0	0	0	0	0	0	0	XP_035436469.1	uncharacterized protein LOC118266926
LOC118267325	protein_coding	15.4348	147.102	59.7034	10.1673	11.8962	10.5331	12.6641	9.83283	12.2601	0.140974	0	0.134991	0	0.275645	0.142743	0.122524	0	0.124113	0.127966	0.129088	0.131636	XP_035437151.1	dnaJ homolog subfamily B member 6-like isoform X2
LOC118267327	protein_coding	47.8513	1.72406	113.8	0	0	0	0	0	0	0	0	0	0	0	0	2.15533	20.5878	15.283	7.8787	13.057	15.6304	XP_035437153.1	uncharacterized protein LOC118267327
LOC118267324	protein_coding	3.54809	53.4106	7.38054	0.287937	0.546602	0.143725	0.404431	0.694525	0	1.26958	0	0.810463	0.829397	1.44806	0.214251	1.65513	1.54243	1.86289	2.49693	1.55004	0.987901	XP_035437148.1	LOW QUALITY PROTEIN: hyccin-like
LOC118266690	protein_coding	24.2767	277.944	39.8806	0	0	0	0	0	0	0	0	0	0	0	0	0	0	0	0	0	0	XP_035436066.1	Golgi reassembly-stacking protein 2-like
LOC118266935	protein_coding	5.89883	122.476	8.44787	0	0	0	0	0	0	0	0	0	0	0	0	0	0	0	0	0	0	XP_035436478.1	RNA-splicing ligase RtcB homolog
LOC118266701	protein_coding	18.3851	48.3854	59.5702	0	0	0	0	0	0	0	0	0	0	0	0	0	0	0	0	0	0	XP_035436093.1	parathymosin-like
LOC118267319	protein_coding	8.62893	28.1639	54.9253	0	0	0	0	0	0	0	0	0	0	0	0	0	0	0	0	0	0	XP_035437140.1	transmembrane protein 11 homolog, mitochondrial-like
LOC118267318	protein_coding	4.96671	4.98626	13.8798	0	0	0	0	0	0	0	0	0	0	0	0	0	0	0	0	0	0	XP_035437138.1	dehydrogenase/reductase SDR family protein 7-like
LOC118267300	protein_coding	0.538142	14.1253	1.29936	0	0	0	0	0	0	0	0	0	0	0	0	0	0	0	0.0639017	0	0.131469	XP_035437111.1	nipped-B-like protein B
LOC118267302	protein_coding	8.56217	496.101	6.5354	0	0	0	0	0	0	0	0	0	0.092965	0	0	0	0	0	0	0	0	XP_035437113.1	vigilin-like
LOC118267314	protein_coding	12.1391	17.91	37.237	0	0	0	0	0	0	0	0	0	0	0	0	0.336889	0.627897	1.02377	0	0.354935	0.361942	XP_035437132.1	LOW QUALITY PROTEIN: phosphatidylinositol N-acetylglucosaminyltransferase subunit P-like
LOC118266839	protein_coding	21.4255	66.1013	21.3956	0	0	0	0	0	0	0	0	0	0	0	0	0	0	0	0	0	0	XP_035436316.1	serine/threonine-protein phosphatase 2B catalytic subunit 3-like
LOC118266758	protein_coding	57.3709	282.255	165.91	0	0	0	0	0	0	0	0	0	0	0	0	0	0	0	0	0	0	XP_035436177.1	protein RER1-like
LOC118267157	protein_coding	0.0483119	12.8579	8.6959	0.133302	0.236182	0.159692	0.149787	0.0643067	0.14816	0.0391837	0.0528071	0.112562	0.0383973	0.0383077	0	0	0	0	0	0	0	XP_035436867.1	microtubule-associated protein futsch-like
LOC118266737	protein_coding	2.29261	25.0393	2.28893	0	0	0	0	0	0.15368	0	0	0	0	0	0	0.0441555	0	0.0447281	0	0	0.0474392	XP_035436152.1	TAR DNA-binding protein 43-like
LOC118266739	protein_coding	0.274606	2.20349	7.97091	0.189422	0.239726	0	0.26606	0.228451	0.421073	0	0.562794	0	0	0.272178	0.281895	0	0.22549	0	0.252713	0	0.259961	XP_035436155.1	WD repeat-containing protein 5-like isoform X2
LOC118266741	protein_coding	4.34326	41.1333	5.62735	0	0	0	0	0	0	0	0	0	0	0	0	0	0	0	0	0	0	XP_035436156.1	serine/threonine-protein kinase PLK4-like
LOC118267047	protein_coding	990.862	2632.4	2576.18	0	0	0	0	0	0	0	0	0	0	0	0	0	0	0	0	0	0	XP_035436687.1	LOW QUALITY PROTEIN: 60S ribosomal protein L23a-like
LOC118266656	protein_coding	9.02115	142.448	5.41478	0	0	0.0653922	0	0	0	0	0	0	0	0	0	0	0.15595	0.0847577	0	0	0	XP_035436018.1	NADPH--cytochrome P450 reductase-like isoform X2
LOC118266851	protein_coding	9.32838	80.2213	9.63365	0	0	0	0	0	0	0	0	0	0	0	0	0	0	0	0	0	0	XP_035436328.1	A-kinase anchor protein 1, mitochondrial-like
LOC118267011	protein_coding	100.451	288.642	240.863	0	0	0	0	0	0	0	0	0	0	0	0	0	0	0	0	0	0	XP_035436620.1	eukaryotic translation initiation factor 1A, X-chromosomal-like
LOC118266731	protein_coding	6.48493	31.3216	4.21659	0	0	0	0	0	0	0	0	0	0	0	0	0.147461	0	0	0	0	0	XP_035436142.1	LOW QUALITY PROTEIN: pre-rRNA 2\\'-O-ribose RNA methyltransferase FTSJ3-like
LOC118266734	protein_coding	144.419	1923.59	666.271	0	0	0	0	0	0	0	0	0	0	0	0	0	0	0	0	0	0	XP_035436145.1	bax inhibitor 1-like
LOC118266688	protein_coding	4.72664	29.0009	18.92	0	0	0	0	0	0	0	0	0	0	0	0	0	0	0	0	0	0	XP_035436064.1	LOW QUALITY PROTEIN: mitochondrial Rho GTPase-like
LOC118266595	protein_coding	5.08986	20.534	10.2464	0	0	0	0	0	0	0	0	0	0	0	0	0	0	0	0	0	0	XP_035435928.1	nuclear cap-binding protein subunit 3-like
LOC118266594	protein_coding	4.19831	17.4223	19.5944	0	0	0	0	0	0	0	0	0	0	0	0	0	0	0	0	0	0	XP_035435927.1	A-kinase anchor protein 10, mitochondrial-like
LOC118266598	protein_coding	14.5032	44.1448	24.6938	0	0	0	0	0	0	0	0	0	0	0	0	0	0	0	0	0	0	XP_035435930.1	LOW QUALITY PROTEIN: malectin-B-like
LOC118266600	protein_coding	1.32772	108.83	4.3372	0.311782	1.08509	0.350163	0.547405	0.517029	0.346535	0.11456	0.0771949	0.109698	0.280651	0.223997	0.0579985	0	0	0	0	0	0	XP_035435935.1	Ca(2+)/calmodulin-responsive adenylate cyclase-like isoform X3
LOC118266979	protein_coding	1.96195	11.2948	96.9211	0	0	0.491296	1.38247	1.18705	0.546982	5.06309	8.28559	1.3852	0	1.41426	0	1.25728	0.585832	1.27358	0	0	0	XP_035436565.1	intraflagellar transport protein 20 homolog
LOC118267164	protein_coding	4.95263	19.3334	36.8372	1.63983	1.72942	2.45559	1.15164	0.988847	1.51884	2.41012	2.16538	0.769278	1.96812	1.96353	0.406726	0	0	0	0	0	0	XP_035436876.1	INO80 complex subunit B-like
LOC118267044	protein_coding	8.87271	0.675825	17.8818	0.119422	1.05795	0.11922	0.335476	0	0.132733	0.526556	0	0	0.515989	1.37276	0.177721	0	0	0	0	0	0	XP_035436684.1	C-type mannose receptor 2-like isoform X2
LOC118267067	protein_coding	1.42123	57.9699	11.4641	0.922691	2.62738	0.997894	2.48399	1.43737	1.49558	0	0	0	0	0.110483	0	0.933087	0.411892	0.795948	0.307746	0.620887	0.527621	XP_035436713.1	ecdysone receptor isoform X1
LOC118266649	protein_coding	1.41514	4.37907	0.784254	0	0	0	0	0	0	0.256961	0.173151	0.164037	0.251804	0.418694	0	0	0	0	0	0	0	XP_035436009.1	patched domain-containing protein 3-like
LOC118267043	protein_coding	10.7619	25.5137	32.9745	0	0	0	0	0	0	0	0	0	0	0	0	0	0	0	0	0	0	XP_035436682.1	heat shock 70 kDa protein 14-like
LOC118267291	protein_coding	72.7435	0.352534	1.6287	0	0	0	0	0	0	0	0	0	0	0	0	0	0	0	0	0	0	XP_035437106.1	uncharacterized protein LOC118267291 isoform X2
LOC118266627	protein_coding	7.24918	10.0979	7.18928	0	0	0	0	0	0	0.565337	0	0	0.276995	0	0	0.737024	0.228946	1.49316	1.53952	0.776505	1.31973	XP_035435970.1	glyoxalase domain-containing protein 4-like
LOC118266635	protein_coding	3.61542	3.30816	0.481627	0.136652	0	0	0	0.0824039	0.0759422	0	0	0	0	0	0.101682	0.174558	0.0813361	0	0	0.0919545	0.0937699	XP_035435997.1	receptor-type tyrosine-protein phosphatase N2-like isoform X2
LOC118266870	protein_coding	16.4395	69.5162	10.4679	0	0	0	0	0	0	0	0	0	0	0	0	0.186308	0	0	0	0.392577	0.200164	XP_035436358.1	pescadillo homolog
LOC118266871	protein_coding	6.08111	26.7982	7.77739	0	0	0	0	0	0	0	0	0	0	0	0	0	0	0	0	0	0	XP_035436359.1	protein pelota-like
LOC118267190	protein_coding	155.873	541.061	459.997	0	0.52036	0.615713	0	0	0.2285	0	0	0	0	0	0	0.262612	0.24473	0.266018	0.548551	0.276679	0	XP_035436919.1	GTP-binding nuclear protein Ran
LOC118266754	protein_coding	18.0012	52.3844	11.5876	0	0	0	0	0	0	0	0	0	0	0	0	0	0	0	0	0	0	XP_035436173.1	LOW QUALITY PROTEIN: elongation factor Tu-like
LOC118267132	protein_coding	7.20049	187.772	41.6047	0	0	0	0	0	0	0	0	0	0	0	0	0	0	0	0	0	0	XP_035436831.1	period circadian protein-like
LOC118266894	protein_coding	0.251801	59.9416	0.457583	0	0.0732726	0	0.243965	0	0.128702	0	0	0	0	0	0.0861616	0.29583	0.137843	0.149833	0.231726	0.155838	0.0794575	XP_035436404.1	laccase-1-like isoform X2
LOC118266752	protein_coding	3.38573	13.0405	11.4141	0.747349	1.41872	1.11913	1.837	0.450665	1.45364	1.92221	0.370076	1.05179	1.34546	1.61078	0.834142	0.715993	1.55689	1.45056	1.49558	2.76594	1.02565	XP_035436171.1	3-oxoacyl
LOC118266751	protein_coding	2.70814	33.5787	9.08717	0	0	0	0	0	0	0	0	0	0	0	0	0	0	0	0	0	0	XP_035436169.1	gametogenetin-binding protein 2-like
LOC118266753	protein_coding	19.4747	45.4447	137.448	0	0.340021	0	0	0	0	0	0	0	0	0	0	0	0	0	0	0	0	XP_035436172.1	ribosome maturation protein SBDS-like
LOC118266815	protein_coding	6.25096	442.964	156.994	0.325426	0	0	0	0	0	0.717437	0.161146	0.686989	0	0	0.484292	0	0	0	0	0	0	XP_035436289.1	LOW QUALITY PROTEIN: putative aldehyde dehydrogenase family 7 member A1 homolog
LOC118267120	protein_coding	4.29515	39.8291	11.4061	0	0.172394	0	0	0	0	0	0	0	0	0	0	0	0	0	0.181734	0	0	XP_035436810.1	peroxisomal targeting signal 1 receptor-like
LOC118267146	protein_coding	6.40456	16.1038	101.151	0	0	0	0	0	0	0	0	0	0	0	0	0	0	0	0	0	0	XP_035436850.1	ADP-ribosylation factor-like protein 6-interacting protein 1
LOC118266838	protein_coding	2.5696	26.764	8.06346	0.0479055	0	0.0478246	0.0672872	0.0577758	0	0.0704085	0	0	0	0.0688345	0	0.30597	0	0.123975	0.0639118	0.193416	0.13149	XP_035436315.1	mucin-17-like
LOC118266840	protein_coding	6.21677	113.423	9.63258	0	0.0767084	0	0	0	0	0	0	0	0	0	0	0	0	0	0	0	0	XP_035436317.1	proteoglycan 4-like
LOC118266985	protein_coding	0	414.028	3.45571	0	0.341239	0	0	0.325189	0.599379	0	0	0	0	0	0	0	0	0	0	0	0	XP_035436574.1	uncharacterized protein LOC118266985 isoform X2
LOC118266795	protein_coding	4.59776	63.0461	5.07572	0	0.0814976	0	0.09045	0	0	0	0.0637762	0	0	0	0	0	0	0.166652	0.171825	0.0866657	0	XP_035436245.1	mitogen-activated protein kinase 1-like
LOC118266800	protein_coding	71.1949	146.634	86.707	0	0	0	0	0	0	0	0	0	0	0	0	0	0	0	0	0	0	XP_035436262.1	small integral membrane protein 14-like
LOC118267323	protein_coding	1.77229	10.384	0.993175	0	0	0	0.225198	0.0966826	0	0	0	0.112822	0	0.230377	0	0	0	0	0	0	0	XP_035437146.1	guanine nucleotide-binding protein subunit alpha homolog
LOC118267019	protein_coding	26.2032	145.113	50.7247	0	0	0	0	0	0	0	0	0	0	0	0	0	0	0	0	0	0	XP_035436644.1	peroxisomal membrane protein 2-like
LOC118266809	protein_coding	5.64028	26.191	5.59743	0	0	0	0	0	0	0	0	0	0	0	0	0	0	0	0	0	0	XP_035436282.1	uncharacterized protein LOC118266809
LOC118266806	protein_coding	0.94231	11.8924	4.77442	0.125807	0.265361	0.167459	0.530119	0.303456	0.23305	0	0	0.0590187	0.301987	0.0602565	0	0.374977	0.0499206	0.108526	0.223789	0.451501	0.0575519	XP_035436280.1	E3 ubiquitin-protein ligase HECW2-like isoform X5
LOC118266810	protein_coding	82.5488	753.227	121.22	0	0	0	0	0	0	0	0	0	0	0	0	0	0	0	0	0	0	XP_035436284.1	plasminogen activator inhibitor 1 RNA-binding protein-like
LOC118266707	protein_coding	7.58723	114.56	151.575	0	0	0	0	0	0	0	0	0	0	0	0	0	0.235101	0	0	0	0	XP_035436105.1	glutamine synthetase 1, mitochondrial-like
LOC118266711	protein_coding	11.5033	17.3545	31.8353	0	0	0	0	0	0	0	0	0	0	0	0	0	0	0	0	0	0	XP_035436109.1	DNA-directed RNA polymerase III subunit RPC9-like
LOC118266747	protein_coding	0.0719235	3.45237	8.74645	0.0661502	0.0837171	0	0.0929134	0	0.367618	0.680564	1.31026	0	0	0.28515	0	0	0	0	0.0882525	0.089026	0.0907836	XP_035436162.1	uncharacterized protein LOC118266747
LOC118266748	protein_coding	0.250613	8.67192	26.3736	0.230496	0.777886	0	0.431668	0	0.170792	0.564615	2.13058	0.216261	0	0	0	0.0981446	0.182923	0.0994173	0	0.103402	0.105443	XP_035436164.1	uncharacterized protein LOC118266748 isoform X2
LOC118267282	protein_coding	2.07784	19.7472	2.74861	0.445912	0	0.127188	0.447372	0.384133	0.283209	0.18725	0	0	0.183492	0	0	0	0	0	0	0	0	XP_035437086.1	F-BAR domain only protein 2-like
LOC118266911	protein_coding	0.239223	37.1096	1.00353	0	0	0	0	0	0	0	0	0	0	0	0	0	0	0	0	0	0	XP_035436447.1	protein outspread-like isoform X6
LOC118267287	protein_coding	1.35317	13.6055	0.729166	0	0	0	0	0	0	0	0	0	0	0	0	0	0	0	0	0	0	XP_035437094.1	mediator of RNA polymerase II transcription subunit 13-like isoform X1
LOC118266861	protein_coding	9.64359	23.6598	20.8867	0	0	0	0	0	0	0	0	0	0	0	0	0	0	0	0	0	0	XP_035436344.1	LOW QUALITY PROTEIN: brahma-associated protein of 60 kDa-like
LOC118267143	protein_coding	11.7535	42.9035	48.4904	0	0	0	0	0	0	2.8315	1.90798	2.71134	0.924893	1.3841	1.91135	0	0	0	0	0	0	XP_035436847.1	RWD domain-containing protein 4-like
LOC118266995	protein_coding	0.654867	31.9921	16.251	0	0	0	0	0	0	0	0	0	0	0	0	0	0	0	0.126875	0	0	XP_035436587.1	peroxisomal acyl-coenzyme A oxidase 3-like
LOC118266613	protein_coding	1.45333	17.2707	2.54204	0	0	0	0	0	0	0	0	0	0	0	0	1.43205	0.461956	1.39483	1.26555	2.03103	1.47938	XP_035435950.1	integrin alpha-PS2-like isoform X1
LOC118267546	protein_coding	15.2522	8.63965	7.91594	0	0	0	0	0	0	0	0	0	0	0	0	0	0	0	0	0	0	XP_035437498.1	probable methylmalonate-semialdehyde dehydrogenase
LOC118267400	protein_coding	13.5068	44.0859	28.597	0	0	0	0	0	0	0	0	0	0	0	0	0	0	0	0	0	0	XP_035437255.1	protein TIS11-like isoform X1
LOC118267560	protein_coding	21.6465	13.0193	8.60732	0	0	0	0	0	0	0	0	0	0	0	0	0	0	0	0	0	0	XP_035437520.1	probable methylmalonate-semialdehyde dehydrogenase
LOC118267561	protein_coding	0.48803	0.811432	6.06425	0	0	0	0	0.135334	0.124722	0	0	0.157926	0	0.161238	0	0.143341	0.13358	0.435599	0.149707	0.453058	0.462002	XP_035437521.1	uncharacterized protein LOC118267561
LOC118267408	protein_coding	1.13087	21.7457	5.31618	0.222877	0.470109	0.148334	0.10435	0.0895995	0.247721	0.218381	0.073577	0	0	0	0	0	0.0884384	0	0	0	0	XP_035437270.1	uncharacterized protein LOC118267408 isoform X2
LOC118267965	protein_coding	1.6712	21.1356	53.2399	0.728078	2.15	0	3.7497	0	0.269745	0	0.240355	0	0	0	0	0.310013	0	0	0	0.32662	0	XP_035438117.1	lisH domain-containing protein ARMC9-like isoform X1
LOC118267707	protein_coding	0.75783	9.72955	1.89266	0.235237	0.430021	0.365306	0.440546	0.189136	0.406712	0.422567	0.103543	0.441419	0.26351	0.225338	0.427869	0	0.0311142	0	0	0.0351762	0	XP_035437735.1	uncharacterized protein LOC118267707 isoform X2
LOC118267824	protein_coding	1.19389	10.4308	38.4997	0.235298	1.78671	0.234901	3.30496	0	0.523052	0	0	0	0	0	0	0	0.280101	0	0	0.316668	0	XP_035437942.1	uncharacterized protein LOC118267824
LOC118267795	protein_coding	0	327.663	0.145749	0	0.172707	0.136236	0.383357	0.164584	0	0	0	0	0	0.588259	0.203087	0.697284	0	0.176582	0.364127	0.367318	0.187285	XP_035437880.1	pro-resilin-like
LOC118267549	protein_coding	0	344.534	0.369128	0	0	0	0	0	0	0	0	0	0	0	0	0	0.293877	0	0	0	0	XP_035437502.1	uncharacterized protein LOC118267549
LOC118267827	protein_coding	0.998057	24.0144	34.5508	0.144938	1.10057	0	1.42504	0	0.161094	0	0	0.203981	0	0	0	0.185143	0.345072	0	0.193366	0	0	XP_035437948.1	uncharacterized protein LOC118267827
LOC118267978	protein_coding	11.536	88.7035	14.8022	0.549978	0.348016	0.411787	0.965612	0.414559	0.458461	1.21249	0.817022	1.64479	1.28717	2.1732	1.84155	7.55227	4.91024	5.42631	4.95274	6.1064	5.94391	XP_035438133.1	uncharacterized protein LOC118267978
LOC118267540	protein_coding	5.43406	78.6266	10.3854	0	0.736905	0.290646	0.408927	0.526684	0.647179	0	0	0	0	0	0	0	0	0	0	0	0	XP_035437489.1	uncharacterized protein LOC118267540 isoform X1
LOC118267448	protein_coding	1.71644	5.11433	3.57736	0.137275	0.260595	0.342609	0.67485	0.248338	0.305153	0.302638	0.0679765	0.193196	0.0988548	0.0986241	0.102145	0.087677	0.0817068	0.088814	0.091571	0.277121	0.0941973	XP_035437339.1	uncharacterized protein LOC118267448
LOC118267423	protein_coding	0.198105	187.376	0	0.182203	0.230589	0	0.767758	0	0.405025	0	0	0	0	0	0	0	0	0	0	0	0	XP_035437299.1	uncharacterized protein LOC118267423 isoform X1
LOC118267489	protein_coding	1.44117	4.84985	4.01262	0.0685595	0.520597	0.136887	0.288892	0	0.0762015	0.100765	0.0678992	0	0.296227	0.197024	0	0.0875772	0.244841	0.177426	0.0914668	0.0922685	0.18818	XP_035437407.1	uncharacterized protein LOC118267489
LOC118267445	protein_coding	0.26414	184.226	0.233516	0	0.230589	0	0.767758	0.219744	0	0	0	0	0	0	0	0	0	0	0.243081	0	0	XP_035437335.1	uncharacterized protein LOC118267445 isoform X1
LOC118267791	protein_coding	0.489123	3.253	21.0442	0	0.569326	0	0.631867	0	0	1.65294	4.00975	0.316559	0	0	0	0	0	0	0	0	0.308691	XP_035437876.1	uncharacterized protein LOC118267791 isoform X2
LOC118267715	protein_coding	0.560253	33.8586	141.875	0	0	0	0	0	0	0	0	0	0	0	0	0	0	0	0	0	0	XP_035437755.1	drebrin-like protein
LOC118267840	protein_coding	7.15687	47.7244	10.0139	0	0	0	0	0	0	0	0	0	0	0	0	0	0	0	0	0	0	XP_035437974.1	xaa-Pro dipeptidase-like isoform X2
LOC118267746	protein_coding	4.19636	33.0255	36.9792	0	0	0	0	0	0	0	0	0	0	0	0	0	0	0	0	0	0	XP_035437807.1	motile sperm domain-containing protein 1-like
LOC118267559	protein_coding	1.38783	24.7064	4.97884	0	0	0	0	0	0	0	0	0	0	0.119614	0	0	0	0	0	0	0	XP_035437517.1	GATOR complex protein NPRL3-like isoform X1
LOC118267372	protein_coding	1.08112	27.7151	3.95494	0	0	0	0	0	0	0	0	0	0	0	0	0	0	0	0	0	0	XP_035437183.1	ATP-binding cassette sub-family B member 10, mitochondrial-like
LOC118267653	protein_coding	6.88722	24.349	29.5246	0	0	0	0	0	0	0	0	0	0	0	0	0	0	0	0	0	0	XP_035437653.1	serine/threonine-protein phosphatase 4 regulatory subunit 2-like
LOC118267394	protein_coding	14.7327	75.8687	90.4619	0	0	0	0	0	0	0	0	0	0	0	0	0	0	0	0	0	0	XP_035437227.1	glutaredoxin-related protein 5, mitochondrial-like
LOC118267392	protein_coding	31.1472	558.225	9.94219	0	0.0983395	0	0.218284	0	0	0	0	0	0	0	0.115638	0	0	0	0	0	0	XP_035437226.1	alpha-actinin, sarcomeric isoform X3
LOC118267385	protein_coding	0.322653	61.0171	3.30592	0	0.0866676	0.136732	0	0	0	0.2013	0	0	0.09863	0	0	0.262433	0.163042	0.177224	0.182726	0.737309	0.0939832	XP_035437204.1	fasciclin-2-like isoform X5
LOC118267998	protein_coding	27.1713	72.8703	66.4346	0	0	0	0	0	0	0	0	0	0	0	0	0	0	0	0	0	0	XP_035438158.1	probable N-acetyltransferase san
LOC118267412	protein_coding	6.69417	38.7295	11.4657	0.603117	0.667872	0.30105	1.58837	1.09107	0.921723	0	0.0746636	0	0.108579	0.108326	0.224387	1.44453	0.98719	0.585306	1.10637	0.710225	0.82771	XP_035437281.1	uncharacterized protein LOC118267412 isoform X2
LOC118267578	protein_coding	1.35297	5.19771	6.63557	0	0	0	0	0	0.148186	0	0.264082	0	0.192021	0	0.198412	0	0	0	0	0	0	XP_035437541.1	beta-hexosaminidase subunit beta-like isoform X2
LOC118267387	protein_coding	1.02934	12.3706	4.28074	0	0.121158	0	0	0	0.0709373	0.0469017	0	0	0	0.0458532	0.0474902	0	0	0.0412922	0.042574	0	0	XP_035437212.1	transcriptional regulator ATRX homolog isoform X7
LOC118267916	protein_coding	0.459604	94.7903	0.10158	0.158517	0.200613	0.316498	0.22265	0.191177	0.176186	0	0	0	0	0	0	0	0	0	0	0	0	XP_035438064.1	4-coumarate--CoA ligase 1-like
LOC118267654	protein_coding	0.028862	40.2347	2.89179	0	0.201567	0	0.111855	0.0960435	0.0885122	0.117043	0	0	0	0	0	0	0	0.103045	0.106244	0	0.218582	XP_035437654.1	cell wall protein DAN4-like
LOC118267758	protein_coding	4.26954	3.10461	19.4648	0.173242	0.328873	0	0.365	0.104468	0	0.12731	0.171574	0.121907	0.374266	0.622322	0.257816	0	0	0	0	0	0	XP_035437827.1	toll-like receptor 6
LOC118267374	protein_coding	4.26912	50.2218	32.5942	0.674388	1.59316	0.897666	1.76817	0.86756	0.899471	1.32157	0.0445262	1.96149	0.90653	0.969016	1.00361	1.20604	0.642238	1.27986	1.43955	1.33115	1.17233	XP_035437185.1	plexin A3-like
LOC118267378	protein_coding	8.26131	72.3588	3.54966	0.735307	2.04727	1.32132	1.0328	0.886808	1.30763	0.648426	1.74774	2.69059	0.847216	1.05655	1.75083	0	0.175063	0	0.196198	0	0	XP_035437190.1	fumarate hydratase, mitochondrial-like
LOC118267829	protein_coding	6.28414	67.3479	14.4066	0	0	0	0	0	0	0	0	0	0	0	0	0	0	0	0	0	0	XP_035437950.1	mitochondrial import inner membrane translocase subunit TIM44-like
LOC118267565	protein_coding	0	448.965	3.23885	0	0	0	0	0	0	0	0	0	0.229875	0	0	2.03883	0.379999	2.06527	1.49056	1.93324	1.31427	XP_035437525.1	uncharacterized protein LOC118267565
LOC118267414	protein_coding	1.83893	17.5476	3.68089	0.0957348	0.848108	0.191146	0.403402	0.461839	0.53203	0	0	0	0	0	0	0	0	0	0	0	0	XP_035437282.1	LOW QUALITY PROTEIN: transient receptor potential cation channel protein painless-like
LOC118267417	protein_coding	12.0669	35.725	19.3784	0	0	0	0	0	0	0	0	0	0	0	0	0	0	0	0	0	0	XP_035437284.1	ribosome-recycling factor, mitochondrial-like
LOC118267418	protein_coding	3.69709	11.3729	4.06432	0.217042	0.0915599	0.0722251	0.101618	0.261761	0.0804115	0	0.0716505	0.203638	0	0	0.107666	0.277247	0	0.0936142	0.19304	0.292099	0.0992885	XP_035437285.1	LOW QUALITY PROTEIN: probable GPI-anchored adhesin-like protein PGA55
LOC118267419	protein_coding	12.8963	90.9244	31.5839	0	0.0897068	0	0	0	0	0	0	0	0	0	0	0	0	0	0	0	0	XP_035437289.1	interferon regulatory factor 2-binding protein 1-like isoform X2
LOC118267502	protein_coding	5.90634	6.04202	12.6106	1.22994	1.16742	0.306966	0.647833	0.741677	0.683518	1.35577	0.304524	0.649115	0.221427	0.66273	1.14398	0.196389	0.183017	0.397872	0.820446	0.206909	0.210994	XP_035437432.1	acid phosphatase type 7-like isoform X2
LOC118267501	protein_coding	11.1537	428.155	18.7363	0	0	0	0	0	0	0	0	0	0	0	0	0	0	0.149145	0	0	0.158185	XP_035437430.1	V-type proton ATPase catalytic subunit A
LOC118267506	protein_coding	14.0272	68.2361	9.82809	0	0	0	0	0	0	0	0	0	0	0	0	0	0	0	0	0	0	XP_035437437.1	calcineurin subunit B type 2 isoform X1
LOC118267505	protein_coding	270.066	1332.49	415.747	0	0	0	0	0	0	0	0.195338	0	0	0	0	0	0	0	0	0	0	XP_035437436.1	elongation factor 1-gamma-like
LOC118267370	protein_coding	7.45419	41.8073	2.13141	0	0	0	0	0	0	0	0	0	0	0	0	0	0	0	0	0	0	XP_035437181.1	RAC serine/threonine-protein kinase-like
LOC118267366	protein_coding	120.049	536.941	503.702	0	0	0	0	0	0	0	0	0	0	0	0	0	0.372692	0	0	0	0	XP_035437174.1	eukaryotic translation initiation factor 3 subunit F-like
LOC118267938	protein_coding	0.0287631	111.583	0.0847612	0.0793628	0.401754	0	0.445886	0.287143	0	0	0	0	0	0	0	0	0	0	0	0	0	XP_035438090.1	xanthine dehydrogenase-like
LOC118267447	protein_coding	6.23275	10.3829	16.9043	0	0	0	0	0	0	0	0	0	0	0	0	0	0	0	0	0	0	XP_035437338.1	ELAV-like protein 1
LOC118267599	protein_coding	1.27245	32.9768	3.40034	0	0.100984	0	0.112077	0.0481171	0	0.058638	0	0	0.114922	0.0573271	0.0593738	0.0509639	0	0	0	0	0	XP_035437564.1	LOW QUALITY PROTEIN: uncharacterized protein LOC118267599
LOC118267892	protein_coding	17.215	45.4648	64.3337	0	0	0	0	0	0	0	0	0	0	0	0	0	0	0	0	0	0	XP_035438036.1	probable 39S ribosomal protein L49, mitochondrial
LOC118267438	protein_coding	2.46889	31.7777	18.6981	0	0	0	0	0.102696	0	0.750905	0	0.479358	0.613196	0	0.887048	0.108772	0.202731	0.330548	1.13603	0.802191	0.584306	XP_035437328.1	kinesin light chain-like
LOC118267437	protein_coding	12.9762	43.7702	33.5455	0	0	0	0	0	0	0	0	0	0	0	0	0	0	0	0	0	0	XP_035437327.1	ELAV-like protein 1
LOC118267950	protein_coding	0.0941811	245.182	0.222032	0.519727	0.657746	0	1.095	0	0	0	0	0	0	0	0	0	0	0	0	0	0	XP_035438102.1	xanthine dehydrogenase 2-like
LOC118267651	protein_coding	0.0394207	330.819	0.209102	0.326307	0.550616	0	0.611101	0.393539	0.846252	0	0	0	0	0	0	0	0	0	0	0	0	XP_035437650.1	xanthine dehydrogenase-like
LOC118267550	protein_coding	1.15938	31.3037	2.54533	0	0	0.0798389	0	0.289355	0.177776	0	0	0	0	0	0	2.04316	0.856815	1.55224	0.85356	1.18393	0.878041	XP_035437503.1	symplekin-like isoform X1
LOC118267750	protein_coding	0.566038	4.13496	3.96818	0.164401	0.104029	0.328246	0.346371	0.594819	0.456814	0	0.325634	0.231371	0.236777	0.118112	0	0	0	0	0	0	0.225621	XP_035437818.1	uncharacterized protein LOC118267750 isoform X5
LOC118267453	protein_coding	9.29896	226.665	21.4381	0	0	0.0905097	0	0	0	0	0	0	0	0	0	0.115812	0	0	0	0	0	XP_035437352.1	26S proteasome non-ATPase regulatory subunit 1-like
LOC118267511	protein_coding	13.0366	37.607	31.5876	0	0	0	0	0	0	0	0	0	0	0	0	0	0	0	0	0	0	XP_035437444.1	nuclear nucleic acid-binding protein C1D-like
LOC118267510	protein_coding	7.54513	100.178	8.97371	0	0	0	0	0	0	0	0	0	0	0	0	0	0	0	0	0	0	XP_035437442.1	ADP-dependent glucokinase-like
LOC118267623	protein_coding	3.91916	24.1763	11.7204	0	0	0	0	0	0	0	0	0	0.144207	0	0.149007	0	0	0	0	0	0	XP_035437591.1	inhibitor of nuclear factor kappa-B kinase subunit beta-like
LOC118267631	protein_coding	0.300291	47.3616	0.840675	0.10357	0	0	0	0.249819	0	0.0761105	0	0	0.223749	0.297636	0	0.0661497	0.308227	0.26803	0.967227	0.418159	0.78176	XP_035437621.1	disheveled-associated activator of morphogenesis 1-like isoform X2
LOC118267630	protein_coding	0.433832	54.2421	0.444678	0.676579	0.658656	0.363697	0.511706	0.376606	0.289229	0.305968	0.0515433	0.0732456	0	0.897382	0.154903	0.797774	0.743451	1.61624	1.31924	0.980594	0.285701	XP_035437615.1	disheveled-associated activator of morphogenesis 1-like isoform X2
LOC118267470	protein_coding	0.24498	164.79	0.0206264	0	0	0	0	0	0	0	0	0	0	0	0	0	0	0	0	0	0	XP_035437387.1	indole-3-acetaldehyde oxidase-like, partial
LOC118267487	protein_coding	1.59352	418.343	0.0939179	0	0	0	0	0	0	0	0	0	0	0	0	0	0	0	0	0	0	XP_035437405.1	indole-3-acetaldehyde oxidase-like
LOC118267397	protein_coding	1.14767	8.62835	62.3045	0	1.33586	0	0.988399	0	0	2.0685	8.71148	1.98071	0	1.51669	0	0	0	0	0	0	0	XP_035437251.1	uncharacterized protein LOC118267397
LOC118267806	protein_coding	2.13444	47.1017	6.45544	0.154982	0.0653798	0.206294	0.145123	0.560742	0.344514	0.835205	0.102326	1.01787	0.669635	0.445382	0.768804	0.593918	0.860963	1.13639	1.10275	0.486681	0.638086	XP_035437902.1	serine/threonine-protein kinase minibrain-like isoform X7
LOC118267713	protein_coding	1.04514	22.346	1.51278	0.084816	0.26835	0.211682	0.297828	0.306874	0.0942701	0.186986	0.0839992	0.17905	0.0610778	0.365612	0.189332	0.487544	0.151449	0.109748	0.282888	0.114147	0.1164	XP_035437750.1	serine/threonine-protein kinase minibrain-like isoform X7
LOC118267382	protein_coding	5.46884	10.207	2.32787	0	0	0	0.32113	0	0.169409	0	0	0	0	0	0	1.1682	0.362884	0.887511	1.22008	0.615388	0.941306	XP_035437195.1	inositol-trisphosphate 3-kinase A-like isoform X2
LOC118267404	protein_coding	2.58663	134.452	0.951286	0	0	0	0	0	0	0.167833	0	0.32142	0.164464	0.0820403	0.0849692	0	0	0	0	0	0	XP_035437260.1	B-cell lymphoma/leukemia 11B-like
LOC118267406	protein_coding	14.0112	14.1524	8.27402	0.0756548	0.574475	0.604217	0.31879	0.273727	0.0840877	0	0	0	0	0	0	2.51266	1.98132	2.44735	2.42239	3.05452	1.66124	XP_035437265.1	inositol-trisphosphate 3-kinase A-like isoform X2
LOC118268343	protein_coding	11.066	99.7234	26.563	0	0	0	0	0	0	0	0	0	0	0	0	0	0	0	0	0	0	XP_035438685.1	zinc finger protein Noc-like isoform X1
LOC118268616	protein_coding	14.7846	67.3171	7.67323	0.405905	0	0	0.285064	0.244768	0	0	0	0	0	0	0	0	0	0	0	0	0	XP_035439062.1	2-oxoisovalerate dehydrogenase subunit beta, mitochondrial-like
LOC118268252	protein_coding	79.3687	449.197	267.132	10.3399	15.4345	9.2637	18.9919	11.1913	8.84031	0	0	0	0	0	0	11.176	12.9399	22.2989	16.2706	17.4837	16.7373	XP_035438557.1	V-type proton ATPase subunit F
LOC118268433	protein_coding	1.0516	2.18938	68.3004	1.16062	0	0	0	0	0	1.70581	12.6439	0.816709	0	0.833839	0	0	0	0.750898	0	0	0	XP_035438819.1	centrosomal protein 20-like
LOC118268102	protein_coding	2.11932	43.2877	3.50751	1.29947	1.64456	0.589671	1.1615	0.926078	1.44432	0	0	0	0	0	0	2.03719	1.47659	1.98718	2.36407	2.38479	1.45913	XP_035438266.1	phosphatidylinositol 4-kinase beta-like
LOC118268270	protein_coding	7.61553	20.8099	45.7069	0	0	0	0	0	0	0	0	0	0	0	0	0	0	0	0	0	0	XP_035438581.1	dynactin subunit 6-like
LOC118268082	protein_coding	0.824521	16.5662	0.0627035	0	0.185752	0.0732635	0.206157	0.0885079	0.0815675	0	0	0	0	0.105449	0.109214	0.281233	0.087361	0.56976	0.391631	0.197532	0.503579	XP_035438233.1	molybdenum cofactor sulfurase-like isoform X2
LOC118268346	protein_coding	1.01263	58.7199	0.214242	0.0716417	0.544002	0.286083	0.30188	0.172805	0.159255	0.210589	0.212855	0.201652	0.206363	0	0.319847	0	0	0	0	0	0.0983201	XP_035438692.1	molybdenum cofactor sulfurase-like isoform X2
LOC118268464	protein_coding	15.9536	5.2444	7.42312	0.463357	0.586406	0.462574	0.325411	0	0	0	0	0	0	0	0	0	0	0	0	0	0	XP_035438862.1	inositol polyphosphate 1-phosphatase-like
LOC118268646	protein_coding	0.379145	116.76	0.178767	0.104613	0.264789	0.104437	0.293876	0.757005	0.232548	0	0	0.294458	0	0	0	0	0	0	0	0	0	XP_035439105.1	arylsulfatase B-like isoform X2
LOC118268353	protein_coding	0.50849	0.58814	34.6643	0.467673	0	0.466884	1.31377	0.564032	0.519803	0	4.16852	0	0.673563	0	0	0	0	0	0	0	0	XP_035438699.1	uncharacterized protein LOC118268353
LOC118268145	protein_coding	33.1408	195.193	53.9985	1.52222	2.20167	0.86837	1.5272	1.31132	1.93359	5.27355	0.646096	6.88601	5.16771	10.3113	3.88343	0	0	0	0	0	0.149219	XP_035438348.1	S-adenosylmethionine synthase-like isoform X1
LOC118268701	protein_coding	16.4266	52.0781	17.7376	0	0.275109	0.651043	0.91599	0.26217	0.362418	0	0	0	0.313082	0.156176	0.161751	0.13884	0	0	0	0	0	XP_035439190.1	S-adenosylmethionine synthase-like isoform X2
LOC118268643	protein_coding	0.162073	116.518	0.143282	0.335392	0.282973	0.669651	0.471085	0.269663	0.248518	0	0	0	0	0	0	0	0	0	0	0	0	XP_035439099.1	arylsulfatase B-like
LOC118268163	protein_coding	56.2521	448.125	82.6472	0	0	0	0	0	0	1.62942	2.19593	1.04018	0.532239	0.530997	1.64986	0.472057	0.439913	0	0	0.497344	0	XP_035438386.1	signal peptidase complex catalytic subunit SEC11A-like
LOC118268211	protein_coding	10.3459	29.1967	7.91147	0	0	0	0	0	0	0	0	0	0	0	0	0	0	0	0	0	0	XP_035438482.1	60S ribosomal export protein NMD3-like
LOC118268267	protein_coding	37.0088	69.6561	84.4134	0	0	0	0	0	0	0	0	0	0	0	0	0	0	0	0	0	0	XP_035438578.1	UPF0389 protein CG9231-like
LOC118268141	protein_coding	13.1929	70.3027	20.1487	0	0	0	0	0	0	0	0	0	0	0	0	0	0	0	0	0	0	XP_035438337.1	importin subunit alpha-7-like
LOC118268140	protein_coding	5.64101	9.45233	6.39359	0	0	0	0	0	0	0	0	0	0	0	0	0	0	0	0	0	0	XP_035438336.1	esterase FE4-like
LOC118268566	protein_coding	1.07172	7.55992	6.69324	0.648484	0.984835	0.569702	0.947283	0.750812	0.634275	0.0762481	0.0770686	0.365061	0.448307	0.447261	0.347422	0.861501	0.40142	0.503466	0.415275	0.558554	0.747575	XP_035438997.1	zinc finger SWIM domain-containing protein 8-like, partial
LOC118268321	protein_coding	4.46649	13.3241	3.18165	0	0	0	0	0	0	0	0	0	0	0	0	0	0	0	0	0	0	XP_035438659.1	CTP synthase-like
LOC118268400	protein_coding	1.88924	11.1079	205.992	0	0.733008	0	2.44058	0	0	5.95886	19.503	0.815139	0	2.49671	0	0	0.68948	0	0	0	0	XP_035438763.1	uncharacterized protein LOC118268400
LOC118268363	protein_coding	20.919	209.555	50.6051	1.97599	5.52793	2.49177	7.1577	2.63397	3.46775	0.91711	0.514988	1.02455	1.19827	2.39095	0.464309	7.04092	4.45686	4.17168	7.90862	6.99819	5.99454	XP_035438714.1	uncharacterized protein LOC118268363 isoform X5
LOC118268113	protein_coding	93.8431	13.0143	61.7116	7.13701	18.4259	10.8299	15.2373	4.8202	6.34603	0.419582	0	0	0	0	0	0	0	0	0	0	0	XP_035438287.1	uncharacterized protein LOC118268113
LOC118268297	protein_coding	6.11841	31.4994	20.8	0	0	0	0	0	0	0	0	0	0	0	0	0	0	0	0	0	0	XP_035438627.1	ubiquitin thioesterase OTU1-like
LOC118268162	protein_coding	0.929481	4.88823	12.7481	0	0	0	0	0	0	0	0	0	0	0	0	0.546002	0.318014	0.345677	0.285126	0.215719	0.586607	XP_035438384.1	tolloid-like protein 1 isoform X1
LOC118268441	protein_coding	0.0377833	32.5796	0.0668056	0.208502	0.527745	0.20815	0	0.125731	0.231743	0.153222	0.103247	0.293439	0	0.149797	0	0	0	0.404689	0.556336	0.140303	0	XP_035438829.1	mucin-5AC-like isoform X1
LOC118268376	protein_coding	43.4062	0.987646	34.5574	1.17803	2.98173	1.17604	1.65463	0.947161	0.872889	0	0	0.552636	1.13109	6.77073	0	3.0096	0.467444	1.52431	2.09551	4.22775	4.85012	XP_035438734.1	uncharacterized protein LOC118268376
LOC118268513	protein_coding	4.35912	8.02593	14.5236	0	0	0	0	0	0	0	0	0	0.353525	0	0	0	0	0	0	0	0	XP_035438935.1	protein spaetzle-like
LOC118268329	protein_coding	17.0289	35.2094	21.9972	0	0	0	0	0	0.154051	0	0	0	0	0	0	0	0	0	0	0	0	XP_035438668.1	protein spaetzle-like isoform X2
LOC118268249	protein_coding	10.3905	40.3186	29.8293	0	0	0	0	0	0	0	0	0	0	0	0	0	0	0	0	0	0	XP_035438553.1	protein CutA homolog
LOC118268147	protein_coding	0.693254	9.48546	10.8275	0	0.220072	0	0.488493	0	0.0966377	0	0	0.122365	0	0.249863	0	0.77745	0.310505	1.23755	0.463988	0.585068	0.596619	XP_035438352.1	uncharacterized protein LOC118268147 isoform X2
LOC118268203	protein_coding	1.19055	39.3986	5.22362	0	0	0	0	0	0	0	0	0	0	0	0	0	0	0	0	0	0	XP_035438471.1	cytosolic carboxypeptidase-like protein 5 isoform X8
LOC118268202	protein_coding	35.2869	172.882	120.727	0	0	0	0	0	0	0	0	0	0	0	0	0	0.137	0	0	0	0	XP_035438462.1	GTP-binding protein SAR1b-like
LOC118268575	protein_coding	0.670444	13.5962	1.67004	0.0349034	0.0883449	0	0	0.0631423	0.0775879	0.0512989	0	0.0736827	0.0502694	0.100304	0.129856	0.0445853	0.0207747	0	0.0232827	0	0.0718515	XP_035439005.1	histone-lysine N-methyltransferase 2C-like
LOC118268238	protein_coding	27.0455	77.7932	94.624	0	0	0	0	0	0	0	0	0	0	0	0	0	0	0	0	0	0	XP_035438528.1	peroxiredoxin-like
LOC118268239	protein_coding	9.27557	19.3579	74.2373	0	0	0	0	0	0	0	0	0	0	0	0	0	0	0	0	0	0	XP_035438529.1	rhodanese domain-containing protein CG4456-like
LOC118268680	protein_coding	0.775552	32.1117	4.36776	0.0339666	0.0859736	0.101728	0	0.0819299	0	0	0	0.14341	0.0489201	0.048806	0	0	0	0.0439513	0	0	0	XP_035439153.1	titin-like
LOC118268493	protein_coding	0.638252	4.14609	3.2718	0	0	0	0	0	0	0.0601929	0.0811208	0.115277	0.176955	0.176542	0.182844	0	0	0	0	0	0	XP_035438908.1	uncharacterized protein LOC118268493
LOC118268095	protein_coding	53.8359	197.816	143.145	0	0	0	0	0	0	0	0	0	0	0	0	0	0	0	0	0	0	XP_035438247.1	proliferation-associated protein 2G4-like
LOC118268094	protein_coding	1.82136	19.1778	23.6162	0	0	0	0	0	0	0	0	0	0	0	0	0	0	0	0	0	0	XP_035438246.1	UPF0415 protein C7orf25 homolog
LOC118268696	protein_coding	1.6486	13.838	5.47405	0	0	0	0	0	0	0	0	0	0	0	0	0	0	0	0	0	0	XP_035439181.1	disintegrin and metalloproteinase domain-containing protein 10-like
LOC118268330	protein_coding	946.064	1088.4	3275.42	0	0	0	0	0	0	0	0	0	0.547005	0	0	0	0.452118	0	0	0	0	XP_035438669.1	peptidyl-prolyl cis-trans isomerase-like
LOC118268132	protein_coding	1.82883	40.7817	8.89767	0	0	0	0	0	0	0	0	0	0	0	0	1.01111	0.824476	0.896193	0.660009	0.798953	1.49367	XP_035438327.1	protein roadkill
LOC118268190	protein_coding	2.19755	74.5176	13.4351	1.35749	1.25986	0.993812	0.762683	0.873164	1.00587	0.532041	0	0.254731	0.391023	0.260074	0.269359	3.00568	1.83143	2.45915	1.9318	2.8013	1.6146	XP_035438443.1	protein roadkill isoform X3
LOC118268154	protein_coding	13.6759	32.1887	11.9422	0	0.0877854	0	0.0974285	0	0	0	0	0	0	0	0	0	0.165145	0	0.185082	0.0933522	0	XP_035438372.1	G protein alpha q subunit isoform X7
LOC118268098	protein_coding	0.719207	70.5004	0.192674	0.270604	0.22831	0.180098	0.126695	0	0	0	0	0.126946	0.129912	0.129608	0	0	0	0	0	0	0	XP_035438251.1	zinc finger MIZ domain-containing protein 1-like
LOC118268438	protein_coding	1.16646	5150.57	3.43741	2.5409	0.857512	1.01465	1.42756	1.63436	2.2593	0	0	0	0	0	0	0	0	0	0	0	0	XP_035438826.1	cytochrome b5-related protein-like
LOC118268419	protein_coding	0.799903	3877.24	2.97371	0.339551	1.28917	1.01693	0	1.43329	0.566099	0	0	0	0	0	0	0	0	0	0	0	0	XP_035438788.1	cytochrome b5-related protein-like
LOC118268104	protein_coding	16.743	0.377253	31.7397	0.199988	0.759291	0	0	0.241193	0	0	0	0	0	0	0	0	0	0	0	0	0	XP_035438267.1	cytochrome b5-related protein-like
LOC118268569	protein_coding	0.0623748	279.581	0.367621	0	0	0	0	0	0	0.505895	1.02268	0.484425	0	0.494586	0	0.219844	0.204874	0	0	0.23162	0	XP_035439000.1	myrosinase 1-like
LOC118268594	protein_coding	0.414411	1.94126	15.2896	0.228688	0	0	0.642422	0	0	0.336111	1.13243	0.643693	0	0	0	0	0	0	0	0	0	XP_035439029.1	alpha-1,6-mannosyl-glycoprotein 2-beta-N-acetylglucosaminyltransferase-like
LOC118268595	protein_coding	0.332056	4.32078	9.67853	0.416457	0.843283	0	0.701938	0	0.0925755	0.856916	1.81476	0.117221	0	0.11968	0	0.106396	0	0	0.111121	0	0	XP_035439030.1	uncharacterized protein LOC118268595
LOC118268648	protein_coding	0	183.268	0	0	0.261788	0.413013	0.581092	0	0	0	0	0	0	0	0	0.792706	0.246243	1.07065	0	0.27839	0.567772	XP_035439107.1	proline-rich protein 4-like
LOC118268649	protein_coding	0.448586	6.61537	40.6713	0	0	0.205941	0	0.248792	0	0.303191	0	0.290323	0	0	0.306995	0.263511	0	0.533857	1.10086	0	0.283108	XP_035439108.1	proline-rich protein 4-like
LOC118269398	protein_coding	0.0603071	209.418	0.177718	0.831994	1.6847	1.8273	0.467442	1.2041	1.29463	0	0	0	0.239655	0	0	0.212556	0	0	0	0	0	XP_035440399.1	titin-like
LOC118269313	protein_coding	22.4355	60.2874	111.616	0	0.263781	0	0.292758	0	0	0.306338	0.825692	0	0	0	0	0	0	0	0	0	0	XP_035440253.1	mitochondrial import receptor subunit TOM22 homolog isoform X2
LOC118268835	protein_coding	4.11062	30.325	8.06208	0.190621	0	0	0	0	0	0	0	0.536547	0	0	0	0	0	0	0	0	0	XP_035439470.1	LOW QUALITY PROTEIN: inositol hexakisphosphate kinase 1-like
LOC118269384	protein_coding	8.29772	28.691	28.8606	0	0.408099	0.64384	0	0	0.716816	0	0	0	0	0	0	0	0	0	0	0	0	XP_035440346.1	ribonuclease P protein subunit p20-like
LOC118269307	protein_coding	0.312768	2.57754	57.8819	0.431492	0	0	1.21213	0	0	1.26836	6.83739	1.21453	0	0	0	0	0	0	0	0	0	XP_035440244.1	uncharacterized protein LOC118269307
LOC118268810	protein_coding	1.25147	5.18687	33.765	0	0.485559	0	1.0778	0	0	3.38338	7.21954	0	0	0	0	0	0	0	0	0	0	XP_035439376.1	uncharacterized protein LOC118268810
LOC118269432	protein_coding	1.34844	12.7794	12.9542	0	0	0	0	0	0	0	0	0	0	0	0	0	0	0	0	0	0	XP_035440436.1	autophagy-related protein 101-like
LOC118269152	protein_coding	2.9327	18.3689	19.4232	0	0.86786	0.410756	1.15583	0.330816	0.762188	0	0	0	0	0	0	0.700777	0.163265	1.41973	0.548926	1.29205	0.752892	XP_035439995.1	uncharacterized protein LOC118269152
LOC118268857	protein_coding	2.36473	17.9289	8.41802	0	0	0	0	0	0	0	0	0	0	0	0	0	0.155342	0.0844272	0	0	0	XP_035439508.1	sarcolemmal membrane-associated protein-like isoform X2
LOC118269321	protein_coding	6.69452	6.84658	6.8667	0	0	0	0	0	0	0.190514	0	0	0	0.651891	0	0	0	0	0	0	0	XP_035440269.1	matrix metalloproteinase-2-like
LOC118269114	protein_coding	3.5102	16.8623	5.42788	1.04143	1.31799	1.24761	1.17022	1.1304	0.694508	0	0	0	0	0	0	0.798188	1.48767	1.07805	1.3894	2.80315	2.28679	XP_035439931.1	probable RNA-binding protein 19
LOC118269116	protein_coding	10.4578	88.6732	16.789	0	0	0	0	0	0	0	0	0	0	0	0	0	0	0	0	0	0	XP_035439933.1	transmembrane 9 superfamily member 3-like
LOC118269118	protein_coding	10.2989	41.141	20.7202	0.526235	0	0.700462	1.47828	0.423106	0.97482	1.03124	0	1.48121	1.01054	1.00818	1.04418	0	0	0.45395	0.702062	0	0.481465	XP_035439936.1	something about silencing protein 10-like isoform X2
LOC118269472	protein_coding	8.08562	28.2196	73.9755	0	0	0	0	0	0	0	0.770752	0	0	0	0.772115	0	0	0	0	0	0	XP_035440491.1	uncharacterized protein LOC118269472
LOC118268745	protein_coding	4.11368	15.5605	6.99157	0	0	0	0	0	0	0	0	0	0	0	0	0	0	0	0	0	0	XP_035439273.1	LOW QUALITY PROTEIN: THO complex subunit 5 homolog
LOC118268747	protein_coding	1.15573	9.4717	7.86919	0	0	0	0	0	0	0	0	0	0	0	0	0	0	0	0	0	0	XP_035439275.1	LOW QUALITY PROTEIN: serine/threonine-protein kinase unc-51-like
LOC118268760	protein_coding	7.04038	56.0627	21.4209	0	0	0	0	0	0	0	0	0	0	0	0	0	0	0	0	0	0	XP_035439296.1	protein RFT1 homolog
LOC118268770	protein_coding	0.248082	19.6913	0.85291	0	0	0	0	0	0	0	0	0	0.328617	0	0	0	0	0	0	0	0	XP_035439316.1	dual oxidase maturation factor 1-like isoform X2
LOC118268778	protein_coding	4.58359	23.376	2.50538	0.713942	1.54892	0.610918	0.859535	0.738035	0.340081	1.34911	0.505048	0.430618	0.734465	0.879301	0.303564	1.17255	0	0.527892	0.408209	0.411787	0.419917	XP_035439331.1	lysosomal-associated transmembrane protein 4A-like isoform X1
LOC118268759	protein_coding	12.4802	101.028	36.8493	0	0	0	0	0	0	0	0	0	0	0	0	0	0	0	0	0	0	XP_035439294.1	protein RFT1 homolog
LOC118269230	protein_coding	0.65276	72.2291	2.97089	1.20072	1.26633	1.39848	0.983802	1.08609	0.667282	0.294125	0.396387	0.140821	0.432334	1.29397	0.744539	0.383449	0.119113	0.517895	0.400479	0.807978	0.274643	XP_035440128.1	dual oxidase maturation factor 1-like isoform X2
LOC118268855	protein_coding	2.99403	62.8976	5.50642	1.39344	4.66063	1.68918	4.4736	3.24104	1.88064	0	0	0	0	0.143015	0	4.32277	3.19904	3.09094	4.1164	4.15248	3.0051	XP_035439505.1	LOW QUALITY PROTEIN: ATP-binding cassette sub-family B member 6, mitochondrial-like
LOC118268873	protein_coding	1.46548	17.1237	0.667417	0	0	0	0	0	0	0	0	0	0	0	0	0	0	0	0	0	0	XP_035439546.1	G protein-coupled receptor kinase 1-like isoform X2
LOC118268722	protein_coding	1.91988	12.4169	1.77273	0.058859	0.0744897	0	0.165345	0	0	0.0865074	0.0582922	0.248508	0	0	0	0	0	0.076161	0.0785252	0	0	XP_035439220.1	protein suppressor of sable-like isoform X2
LOC118268727	protein_coding	1.61565	14.8218	3.06538	0	0	0	0	0	0	0	0	0	0	0	0	0	0	0	0	0	0	XP_035439230.1	glucocorticoid-induced transcript 1 protein-like
LOC118268723	protein_coding	1.22698	9.75684	1.04455	0.125388	0	0.125176	0.0880588	0.0756112	0.209046	0.0921437	0.0620901	0.0882332	0	0	0	0.0800847	0.0746314	0.162246	0.167283	0.168749	0	XP_035439223.1	protein suppressor of sable-like isoform X2
LOC118268728	protein_coding	0.940811	9.01544	3.32694	0	0	0	0	0	0	0	0	0	0	0	0	0	0	0	0	0	0	XP_035439233.1	glucocorticoid-induced transcript 1 protein-like
LOC118268840	protein_coding	9.80049	82.5839	35.8612	2.29326	3.14412	1.52626	3.89213	3.11148	1.27444	2.10656	0.946323	1.61373	3.16523	6.1784	2.84399	0.976464	0.227493	0.865486	0.382437	0.771578	0.655676	XP_035439476.1	protein phosphatase PTC7 homolog
LOC118268970	protein_coding	1.64764	2.67992	84.2408	0	0	0	0.798179	0.685352	1.89483	3.34082	5.06515	5.59831	0	0.816533	0	0	2.70588	0	0.758139	0	0	XP_035439709.1	NADH dehydrogenase
LOC118268717	protein_coding	0.280007	10.7281	26.7072	0.128765	0.651841	0	1.26603	0	0.429354	0.189251	0.892675	0.181219	0	0	0	0	0.153283	0	0	0	0.176716	XP_035439211.1	uncharacterized protein LOC118268717
LOC118268721	protein_coding	57.161	348.066	109.613	0	0	0	0	0	0	0	0	0.215711	0	0	0	0	0	0	0	0	0	XP_035439215.1	ADP-ribosylation factor 1
LOC118269187	protein_coding	81.5462	426.567	151.482	0	0	0	0	0	0	2.26192	3.65802	3.46549	3.54645	5.74953	4.12255	0	0	0	0	0	0	XP_035440052.1	ADP-ribosylation factor 1
LOC118269093	protein_coding	2.25529	8.08652	68.1441	0.414851	0	0	1.16538	0	0	4.26806	15.2017	3.50308	0	0.596091	0	0.529927	0.493842	0	1.10692	1.11663	1.70801	XP_035439910.1	LOW QUALITY PROTEIN: coiled-coil-helix-coiled-coil-helix domain-containing protein 10, mitochondrial-like
LOC118269091	protein_coding	107.982	508.376	247.304	0	0	0	0	0	0	0	0	0	0	0	0	0	0	0	0	0	0	XP_035439908.1	coiled-coil-helix-coiled-coil-helix domain-containing protein 10, mitochondrial-like
LOC118269090	protein_coding	23.3748	92.3951	116.451	0	0.256676	0	0	0	0	0.298087	2.41035	0.570872	2.04473	8.15983	0.301827	0	0	0	0	0	0	XP_035439907.1	exonuclease GOR-like
LOC118269256	protein_coding	1.79927	8.6713	151.644	0.551615	0.698103	0	0.774789	0	0	5.67511	16.3891	0.776323	0	1.58521	0	0	0	0	0	0	0	XP_035440162.1	acylphosphatase-1-like
LOC118268844	protein_coding	0	4.5858	46.9872	0.394217	0	0	0.55371	0	0.438159	2.31758	2.73294	0	0	0.566443	0	0	0	0	0	0	0	XP_035439480.1	N-terminal Xaa-Pro-Lys N-methyltransferase 1-like
LOC118269029	protein_coding	0	210.001	0	0	0	0	0	0	0	0	0	0	0	0	0	0	0	0	0	0	0	XP_035439797.1	uncharacterized protein LOC118269029
LOC118268951	protein_coding	33.4024	38.2759	114.203	0	0	0	0	0	0	0	0	0	0	0	0	0	0	0	0	0	0	XP_035439680.1	SUMO-conjugating enzyme UBC9-A
LOC118268950	protein_coding	3.53255	73.0098	16.2916	0	0	0	0	0	0	0	0	0	0	0	0	0	0	0	0	0	0	XP_035439678.1	SUMO-conjugating enzyme UBC9-A
LOC118269203	protein_coding	9.0039	129.895	29.1867	0	0	0	0	0	0	0	0.178291	0	0	0	0	0	0	0	0	0	0	XP_035440087.1	serine protease persephone-like
LOC118268862	protein_coding	1.42461	16.6896	3.67645	0	0	0	0	0	0	0	0	0	0	0.164507	0.0567933	0.633736	0.636013	0.938242	0.967367	0.873125	1.15223	XP_035439519.1	NFX1-type zinc finger-containing protein 1-like
LOC118269206	protein_coding	6.68143	24.2624	28.4808	0	0	0	0	0	0	0	0	0	0	0	0	0	0	0	0	0	0	XP_035440090.1	KRR1 small subunit processome component homolog
LOC118269480	protein_coding	0.140393	2.25309	15.3077	0.193686	0	0	0	0	0	0.854004	0.575462	0	0	0.278304	0	0	0	0	0	0	0	XP_035440501.1	dynein regulatory complex subunit 2-like
LOC118269276	protein_coding	0.551447	31.8116	2.43757	0	0	0	0	0	0	0.621188	0.586014	0.832755	1.21744	1.09314	0.125796	0	0	0	0	0	0	XP_035440196.1	uncharacterized protein LOC118269276 isoform X3
LOC118268814	protein_coding	2.89657	13.3562	2.11963	0.107278	0.339416	0	0.15068	0	0.0596176	0.236505	0.637466	0.150979	0.463517	0.462435	0.0798241	0.137035	0.191556	0.0694062	0	0.072188	0.0736132	XP_035439384.1	trifunctional purine biosynthetic protein adenosine-3-like isoform X3
LOC118269459	protein_coding	6.6389	35.5927	38.4911	0	0	0	0	0	0	0	0	0	0	0	0	0	0	0	0	0	0	XP_035440472.1	mRNA-decapping enzyme 1A-like isoform X2
LOC118269461	protein_coding	2.83398	43.0307	5.13414	0	0	0	0	0	0	0	0	0	0	0	0	0	0	0	0	0	0	XP_035440473.1	CTD nuclear envelope phosphatase 1 homolog
LOC118268890	protein_coding	2.83081	3.78173	27.7956	0	0	0	0	0	0	0	0	0	0	0	0	0	0	0	0	0	0	XP_035439571.1	beta-hexosaminidase subunit beta-like
LOC118268893	protein_coding	5.79619	39.2655	2.03388	0	0	0	0	0	0	0	0	0	0	0	0	0	0	0.119618	0	0	0	XP_035439574.1	AP-2 complex subunit mu
LOC118269026	protein_coding	2.47346	72.1355	21.6933	1.46244	2.15928	1.45997	2.05412	2.15571	1.53515	0.238823	0.0804643	0.343031	0.46806	1.05068	0	0.311352	0.580301	0	0	0.218687	0.223004	XP_035439793.1	putative inorganic phosphate cotransporter isoform X1
LOC118269382	protein_coding	36.1833	242.904	102.412	0	0	0.166948	0	0	0	0	0	0	0	0	0	0.213618	0	0.216389	0	0	0	XP_035440341.1	26S proteasome non-ATPase regulatory subunit 11-like
LOC118268714	protein_coding	2.33384	14.6665	52.6472	0.688191	0.435474	0.14722	0.966621	0.533561	0.655629	0.288989	0.0973661	0.553448	0.424783	1.20074	0.219461	1.00467	0.585163	0.572457	1.31162	0.727712	0.337309	XP_035439203.1	protein yippee-like CG15309 isoform X3
LOC118268866	protein_coding	1.07147	34.0089	1.55619	0.422341	0.267249	0.263517	0.667364	0.636698	0.176031	0.465548	0.0522842	0.148597	0.304137	1.21371	0.0785649	0.741804	0.12569	0.478179	0.422591	0.994688	0.652067	XP_035439536.1	POU domain, class 6, transcription factor 2-like isoform X8
LOC118269462	protein_coding	5.23059	18.093	0.578021	0.0902012	0.342465	0.270147	0.380085	0	0.100255	0.265144	0	0	0.519646	0.388825	0.268471	0	0	0	0	0	0	XP_035440480.1	putative polypeptide N-acetylgalactosaminyltransferase 9 isoform X4
LOC118269233	protein_coding	2.84214	34.8252	7.06677	0	0	0	0	0	0	0	0	0.344892	0.352949	0.704251	0.364697	0.939121	0	0.3171	0.653887	0	0.336321	XP_035440131.1	venom protease-like
LOC118269417	protein_coding	0.402789	134.611	0.296742	0	0	0	0	0	0	0	0.687918	0.977565	0.200081	2.39536	0.20674	0.177457	0.165373	0	0.185338	1.30874	0.381308	XP_035440417.1	UNC93-like protein
LOC118268972	protein_coding	9.73671	256.99	20.3809	3.25276	8.84301	4.93104	19.798	5.95708	6.02556	0	0	0.339098	0	0.34621	0.179285	0.307781	0	0	0.160725	0	0	XP_035439715.1	phosphoserine phosphatase-like isoform X3
LOC118269364	protein_coding	0.503752	13.3471	0.814351	0.0397128	0	0	0	0	0.0441394	0	0.0393303	0.0558903	0.057196	0	0	0.0507287	0	0	0.0529818	0	0.0545013	XP_035440326.1	arginine-glutamic acid dipeptide repeats protein-like
LOC118269257	protein_coding	1.12568	331.158	0.269526	1.16474	1.9654	1.25967	1.63597	4.21415	3.23641	1.14124	2.97993	2.04901	3.35501	1.25519	2.74445	2.85166	1.03989	5.6517	6.21561	4.31069	3.33015	XP_035440164.1	membrane-bound alkaline phosphatase-like isoform X1
LOC118269491	lncRNA	4.50472	17.802	7.22741	0	0	0	0	0	0	0	0	0	0	0	0	0	0	0	0	0	0
LOC118269490	protein_coding	1.71544	11.9832	1.64958	0	0.315272	0.497392	0	0.300444	0	0	0.246717	0.350597	0.358788	0	0	0	0	0	0.664704	0.335265	0	XP_035440535.1	ras-related protein M-Ras-like isoform X2
LOC118268894	protein_coding	0.953895	8.50053	1.8016	0	0	0	0	0	0	0	0.0592415	0.16837	0.0861519	0.343803	0	0	0	0.0774014	0	0	0	XP_035439577.1	protein deltex-like isoform X2
LOC118269199	protein_coding	34.7124	74.7366	74.5631	0	0	0	0	0	0	0	0	0	0	0	0	0	0	0	0	0	0	XP_035440076.1	eukaryotic translation initiation factor 6
LOC118268958	protein_coding	24.5855	37.6838	72.2325	0	0	0	0	0	0	0	0	0	0	0	0	0	0	0	0	0	0	XP_035439688.1	transmembrane protein 222-like
LOC118268960	protein_coding	0.481987	24.7917	1.26996	0	0	0	0	0	0	0	0	0	0	0	0	0	0	0	0	0	0	XP_035439690.1	structural maintenance of chromosomes protein 1A-like
LOC118269429	protein_coding	0.907056	19.6177	3.76647	0	0	0	0	0	0	0	0	0	0	0	0	0	0	0	0	0	0	XP_035440430.1	uncharacterized protein LOC118269429 isoform X3
LOC118269427	protein_coding	5.82535	152.275	13.7496	0	0	0	0	0	0	0	0	0	0	0	0	0.293311	0.0911129	0.59423	0.204225	0.206015	0.105041	XP_035440427.1	ubiquitin-like modifier-activating enzyme 1
LOC118269059	protein_coding	3.70721	88.0956	4.34328	0.933672	3.04595	1.01495	6.17824	0.925857	1.29141	0.0914836	0.0205484	0.0584007	0.0298825	0.119251	0.123509	0.821613	0.864462	1.04705	1.32868	1.36824	1.08204	XP_035439855.1	broad-complex core protein isoforms 1/2/3/4/5-like isoform X4
LOC118269060	protein_coding	9.74735	17.906	9.41985	0	0	0	0	0	0	0	0	0	0	0	0	0	0	0	0	0	0	XP_035439856.1	rRNA N6-adenosine-methyltransferase ZCCHC4-like
LOC118269317	protein_coding	1.4134	40.87	2.16933	0	0	0	0	0	0	0	0	0	0	0	0	0	0	0	0	0	0	XP_035440258.1	LOW QUALITY PROTEIN: valine--tRNA ligase-like
LOC118269143	protein_coding	2.91753	5.41089	54.3724	0	0	0	0	0	0	0	0	0	0	0	0	0	0	0	0	0	0	XP_035439979.1	LOW QUALITY PROTEIN: AN1-type zinc finger protein 1-like
LOC118268850	protein_coding	2.08068	39.1304	6.13152	0	0	0	0	0	0	0.32453	0.145787	0.725099	0.530028	0.211516	0.438135	0	0	0	0	0	0	XP_035439488.1	LOW QUALITY PROTEIN: CCR4-NOT transcription complex subunit 3-like
LOC118268988	protein_coding	0.78586	9.08048	1.88045	0	0	0	0	0	0.0482006	0	0	0	0	0	0	0.332377	0.103248	0.224458	0.347139	0.466909	0.178548	XP_035439746.1	uncharacterized protein LOC118268988 isoform X3
LOC118269917	protein_coding	0	910.061	0.485827	0	0.151496	0	0	0	0.13305	0	0	0	0	0.688017	0	0	0	0	0	0	0.164284	XP_035441194.1	peroxidase-like isoform X3
LOC118270108	protein_coding	1.04123	0.715072	23.7288	0	0	0.597522	0	0.577482	0	0	0	0	0	0	0	0.152912	0	0.30979	0	0.161103	0.328567	XP_035441449.1	facilitated trehalose transporter Tret1-2 homolog isoform X2
LOC118270113	protein_coding	2.84755	2.56168	6.69237	0	0.122758	0.0968352	0	0	0	0.285126	0.19213	0	0	0	0	0	0	0	0	0	0	XP_035441456.1	cyclin-dependent kinase 2-like isoform X2
LOC118270114	protein_coding	17.3232	42.265	69.3227	0	0	0	0	0	0	0	0	0	0	0	0	0	0	0	0	0	0	XP_035441457.1	ATP synthase mitochondrial F1 complex assembly factor 1-like
LOC118270107	protein_coding	0.208029	1.31479	9.98373	0.409994	0.207549	0.327442	0.806219	0.197787	0.637972	0.241034	0.324836	0.346206	0.236196	0	0	0	0	0	0.109397	0	0	XP_035441445.1	serine/arginine repetitive matrix protein 1-like isoform X1
LOC118270106	protein_coding	13.7812	57.8138	26.838	0.20119	0.891165	0.200851	0.989059	0.84925	0.894464	0	0	0	0	0	0	0	0	0	0.134206	0.406148	0	XP_035441444.1	programmed cell death 6-interacting protein-like
LOC118270043	protein_coding	74.4295	143.139	297.095	0	0	0	0	0	0	0	0	0	0	0	0	0	0	0	0	0	0	XP_035441381.1	histone H2A.V
LOC118269687	protein_coding	259.545	54.9793	94.8691	2.73594	3.17396	2.50371	2.56191	1.64982	3.04091	21.446	13.3222	25.028	19.3737	11.1385	6.10736	0	0	0	0	0	0	XP_035440829.1	SPARC-like
LOC118269746	protein_coding	0.66075	5.92294	19.8349	0.364627	0.615277	0.242674	1.0243	0.293169	0	0	0	0	0	0	0	0	0.144685	0.15727	0.324305	0.163574	0.333606	XP_035440916.1	uncharacterized protein LOC118269746
LOC118269671	protein_coding	0.828333	4.7638	0.958316	0.0423246	0	0	0.118897	0.153135	0	0	0.041917	0	0.0609577	0	0	0	0	0	0.0564662	0	0.0580857	XP_035440788.1	mitogen-activated protein kinase kinase kinase 4-like isoform X5
LOC118269663	protein_coding	1.83897	8.43213	33.0572	0	0.458681	0	0.509067	0	0	3.19609	10.0504	0.510075	0	0.520773	0	0	0	0	0	0	0	XP_035440774.1	uncharacterized protein LOC118269663
LOC118269828	protein_coding	14.2868	60.8803	497.608	2.42052	2.6257	0	9.22808	0	2.30599	0	0	0	0	0	0	0	1.23489	0	0.461324	0.465368	0	XP_035441049.1	protamine-2-like isoform X2
LOC118269813	protein_coding	0.439554	5.33826	15.0688	0	0.255815	0	0.283916	0	0	0.891259	1.60151	0	0	0.290445	0	0	0	0	0.269674	0	0	XP_035441027.1	alpha-1,6-mannosyl-glycoprotein 2-beta-N-acetylglucosaminyltransferase-like
LOC118269972	protein_coding	0.578565	469.494	0.037888	0.354749	0.448956	0	0.498274	0.42784	0.394291	0.521388	0	0.49926	0.255462	0	0	0	0	0	0	0	0	XP_035441270.1	putative carbonic anhydrase 5
LOC118270072	protein_coding	0.684679	20.1941	4.34391	0.0277817	0.0351595	0	0	0.0335058	0.0617569	0	0	0	0	0.039919	0	0	0	0.0359483	0	0.0373891	0	XP_035441408.1	LOW QUALITY PROTEIN: uncharacterized protein LOC118270072
LOC118269962	protein_coding	1.43073	4.66031	1.31445	0	0	0	0	0	0	0	0	0	0	0	0	0	0	0	0	0	0	XP_035441254.1	oocyte zinc finger protein XlCOF6-like
LOC118269798	protein_coding	7.99183	89.5267	5.54367	0	0	0	0	0	0	0	0	0	0	0	0	0	0	0	0	0	0	XP_035441006.1	FK506-binding protein 59-like isoform X2
LOC118269555	protein_coding	0.636558	16.6381	1.7943	0	0	0	0	0	0	0	0	0	0	0	0	0	0	0	0	0	0	XP_035440591.1	uncharacterized protein LOC118269555 isoform X1
LOC118269694	protein_coding	6.14482	90.4706	11.7199	0	0	0	0	0	0	0	0	0	0	0	0	0.601605	0.56064	0.914111	0	0.633832	1.29269	XP_035440837.1	ER membrane protein complex subunit 2-A-like
LOC118270009	protein_coding	1.94439	18.1791	0.636653	0	0	0	0.209319	0	0	0	0	0.209734	0	0	0	0	0	0	0	0	0	XP_035441315.1	tRNA (guanine(10)-N2)-methyltransferase homolog
LOC118269635	protein_coding	21.2474	98.106	45.3697	0	0	0	0	0	0	0	0	0	0	0	0	0	0	0	0	0	0	XP_035440726.1	esterase OVCA2-like
LOC118269649	protein_coding	17.2576	83.8785	33.0459	0	0	0	0	0	0	0	0	0	0	0	0	0	0	0	0	0	0	XP_035440745.1	elongin-B-like isoform X1
LOC118269804	protein_coding	5.32151	2.58964	19.2772	0	0	0	0	0	0	0	0	0	0	0	0	0.914927	0.63947	0.695094	0	0.240984	1.96594	XP_035441016.1	lipid storage droplets surface-binding protein 1-like isoform X2
LOC118269679	protein_coding	8.20366	1.30555	2.40012	0.488535	0.721316	0.81285	0.457458	0.785588	0.54299	0	0	0.229182	0.117268	0	0	0	0	0	0.217255	0.10958	0.111743	XP_035440816.1	diacylglycerol kinase theta-like isoform X6
LOC118269580	protein_coding	20.6984	59.811	67.5484	0	0	0	0	0	0	0	0	0	0	0	0	0	0	0	0	0	0	XP_035440642.1	LOW QUALITY PROTEIN: lipid storage droplets surface-binding protein 2-like
LOC118269523	protein_coding	1.58335	8.87	4.50853	0	0	0	0	0	0	0	0	0	0	0	0	0	0	0	0	0	0	XP_035440542.1	activin receptor type-2A-like
LOC118269990	protein_coding	6.23036	41.4542	9.14332	0	0	0	0	0	0	0	0	0	0	0	0	2.85471	1.22784	4.22637	2.98149	4.85847	4.48255	XP_035441293.1	CDK5RAP3-like protein
LOC118269824	protein_coding	189.428	6.69313	5.30528	0	0	0	0	0	0	0	0	0	0	0	0	0	0	0	0	0	0	XP_035441043.1	pyrethroid hydrolase Ces2e-like isoform X2
LOC118269853	protein_coding	32.3012	4.74331	16.5907	0	0	0	0	0	0	0	0	0	0	0	0	0	0	0	0	0	0	XP_035441082.1	glutathione S-transferase 1-1-like
LOC118269830	protein_coding	1.66905	16.6867	6.76291	0	0	0	0	0	0	0.169212	0.114022	0.162031	0.165816	0.165429	0.171335	0	0	0	0	0	0	XP_035441053.1	F-box/LRR-repeat protein fbxl-1-like
LOC118269749	protein_coding	4.45856	28.4845	3.3388	0	0	0	0	0	0	0	0	0	0	0	0	0	0	0	0	0	0	XP_035440924.1	phenylalanine--tRNA ligase beta subunit-like
LOC118269750	protein_coding	10.0051	89.1894	67.9198	1.71428	3.14208	1.53435	5.31388	2.42395	1.44545	1.56386	1.17088	2.91178	1.70275	6.45534	1.67145	4.68166	3.44808	3.97747	5.91482	6.36444	4.62419	XP_035440925.1	AN1-type zinc finger protein 5-like isoform X1
LOC118269751	protein_coding	65.21	1216.29	228	0	0	0	0	0	0	0	0	0	0	0	0	0	0.258679	0.28118	0	0	0.298224	XP_035440936.1	scolexin B isoform X2
LOC118269578	protein_coding	2.52203	29.9903	17.1189	0.0781884	0	0	0	0	0	0.114917	0.0774354	0.110039	0.11261	0	0	0	0	0	0	0	0	XP_035440639.1	NADP-dependent malic enzyme-like isoform X6
LOC118269579	protein_coding	10.894	44.5383	13.6042	0	0	0	0	0	0	0	0	0	0	0	0	0	0	0	0	0	0	XP_035440640.1	translation initiation factor eIF-2B subunit alpha-like
LOC118270045	protein_coding	0.176571	10.6301	0.333012	0	0.123314	0	0.27372	0	0	0	0	0.137131	0	0	0	0.124467	0.115991	0.126081	0.389984	0.131134	0.401169	XP_035441385.1	tyrosine-protein kinase Fer-like isoform X3
LOC118270047	protein_coding	21.368	0.091312	22.3338	0	0	0	0	0	0	0	0	0	0	0	0	0	0	0	0	0	0	XP_035441387.1	uncharacterized protein LOC118270047
LOC118270046	protein_coding	7.69399	152.047	5.21363	0	0	0	0	0	0	0	0	0	0	0	0	0	0	0	0	0	0	XP_035441386.1	LOW QUALITY PROTEIN: eukaryotic translation initiation factor 4B-like
LOC118269623	protein_coding	74.0317	1063.8	88.1733	0.773252	0	0.128658	0.362032	0.621714	0.572962	0.189413	0.127634	0.544123	0.371224	1.66661	0.767159	0.164624	0	0.166759	0	0.173443	0	XP_035440704.1	LOW QUALITY PROTEIN: uncharacterized protein LOC118269623
LOC118269624	protein_coding	4.23682	28.2668	5.31196	1.27529	1.74846	1.90971	3.1347	1.79439	2.36241	0	0	0	0.153061	0	0.158155	1.7648	0.63255	1.37514	1.7014	0.858155	1.02095	XP_035440705.1	transmembrane and ubiquitin-like domain-containing protein 1
LOC118269627	protein_coding	890.844	1291	722.905	1.6458	2.77715	1.64302	1.54111	2.64653	5.18288	0.40315	0.543317	0.77208	0.395059	1.18241	0.816416	0.700777	0.653059	1.41973	1.09785	1.10747	1.50578	XP_035440710.1	ATP synthase lipid-binding protein, mitochondrial
LOC118269582	protein_coding	0.0435752	53.3745	0.500802	0.180348	0.228242	0.240059	0.0844381	0.145005	0.334085	0.088355	0.119074	0.0846052	0.259745	0.0863797	0	0.230375	0.214688	0.0777876	0	0.970863	0.412513	XP_035440646.1	protein artichoke-like
LOC118270079	protein_coding	1.35401	21.4422	1.90166	0	0	0	0	0	0	0	0	0	0	0.342646	0	0	0	0	0	0	0	XP_035441416.1	uncharacterized protein LOC118270079
LOC118269875	protein_coding	2.32955	10.5372	44.3275	0.918237	0	0	0.64487	0	0	2.02435	13.6409	0.646147	0	0.659699	0	0.586474	0	0	0	0	0	XP_035441116.1	uncharacterized protein LOC118269875
LOC118269924	protein_coding	0	27.5965	0	0	0.0948641	0.0748316	0.315855	0.0904023	0	0	0	0	0	0	0.111551	0.0957508	0	0	0	0	0.102872	XP_035441202.1	trypsin-1-like isoform X1
LOC118269898	protein_coding	1.46442	6.35179	92.0192	0.621634	0.393358	0	0.873137	0	0	0	0	0	0	0	0	0.397035	0	0.402184	0	0	0	XP_035441157.1	uncharacterized protein LOC118269898
LOC118269867	protein_coding	12.8293	28.333	122.209	0	0	0	0	0	0	0.216777	0	0.207577	0	0	0	2.8261	1.75578	2.86275	3.34517	1.58799	1.61935	XP_035441097.1	ras-related C3 botulinum toxin substrate 1-like
LOC118269631	protein_coding	5.7096	15.2145	7.45498	0	0	0	0	0	0	0	0	0	0	0	0	0	0	0	0	0	0	XP_035440720.1	leucine-rich repeat protein soc-2 homolog
LOC118269552	protein_coding	3.11294	57.648	6.72719	0.0622405	0.315077	0.124271	0.262266	0.0750643	0	1.00625	0.246564	0.87595	0.62749	1.60978	1.29675	0.556538	0.148183	0.161073	0.0830365	0.0837643	0.085418	XP_035440586.1	homeotic protein ultrabithorax
LOC118269765	protein_coding	4.34532	95.0396	9.35483	2.16478	3.65288	1.38534	6.23715	3.2133	2.46777	0	0	0	0	0	0	0.425426	0.132152	0.215471	0.148107	0.522917	0.533241	XP_035440957.1	homeobox protein abdominal-A homolog isoform X1
LOC118269542	protein_coding	1.96677	22.628	9.42068	0.183956	0.174606	0.0459113	0.258381	0.110929	0.0511151	0	0	0	0	0	0	2.40858	0.821185	2.14228	1.77929	2.04246	1.57787	XP_035440572.1	protein wings apart-like
LOC118269773	protein_coding	3.97938	14.6384	25.4129	0	0	0	0	0	0	0	0	0	0	0	0	0	0	0	0	0	0	XP_035440971.1	TAF5-like RNA polymerase II p300/CBP-associated factor-associated factor 65 kDa subunit 5L
LOC118269774	protein_coding	5.09487	14.0462	14.109	0	0	0	0	0	0	0	0	0	0	0	0	0	0	0	0	0	0	XP_035440972.1	DNA polymerase delta subunit 3-like
LOC118270026	protein_coding	21.5694	33.8674	29.2823	0.471087	0.99365	0.627056	0.441121	0.189383	0.174532	0.230792	0.155517	0.220997	0	0.225632	0	8.0235	3.36472	5.89247	6.49438	6.12864	5.81863	XP_035441338.1	LIM and senescent cell antigen-like-containing domain protein 1 isoform X2
LOC118269619	protein_coding	0.120062	5.1034	1.59213	0	0	0	0	0	0	0.162295	0.492123	0.310814	0	0.0793332	0	0.493691	0.13145	0.214326	0.147319	0.297221	0.227317	XP_035440698.1	uncharacterized protein LOC118269619
LOC118270049	protein_coding	0.0951941	39.8306	1.96368	0	0	0	0	0	0	0	0.260129	0.246437	0.126097	0.251606	0.130294	0.559196	0.104224	0.453158	0.817644	0.23566	0.360469	XP_035441389.1	uncharacterized protein LOC118270049
LOC118269697	protein_coding	32.9427	2128.17	19.4156	0	0	0	0	0	0	0	0	0	0	0	0	0	0	0	0	0	0	XP_035440840.1	glutamate dehydrogenase, mitochondrial-like
LOC118269577	protein_coding	7.04232	14.6424	13.407	0.61686	0.390337	1.38559	0.649823	0.743956	0.857023	0.453311	0	0.434073	1.33264	1.9943	0.458999	0	0.183579	0	0.617225	0.207545	0.634928	XP_035440633.1	nucleoporin NDC1-like
LOC118269544	protein_coding	13.4592	362.711	30.6178	0.531278	1.41197	0.58342	2.16405	0.704816	1.53529	0.0780841	0	0.224311	0.076517	0	0.158128	0.746515	0.569195	0.893686	0.496154	0.786504	0.583296	XP_035440578.1	microtubule-associated protein tau-like isoform X4
LOC118269931	protein_coding	0.142192	1153.76	0.446956	0	0	0	0	0	0	0	0	0	0	0	0	0	0	0.169221	0	0.176003	0.538434	XP_035441215.1	peroxidase-like isoform X3
LOC118269823	protein_coding	1.4869	0.98636	28.5326	0	0.15271	0	0	0.145527	0.134116	0	0	0	0	0	0	0	0	0	0.321966	0	0.3312	XP_035441041.1	facilitated trehalose transporter Tret1-2 homolog isoform X2
LOC118269716	protein_coding	1.90879	7.70155	13.2121	0	0	0	0	0	0	0.720063	0.242604	0.344752	0	0.351982	0.546823	0	0	0	0	0	0.168092	XP_035440868.1	protein tramtrack, beta isoform-like
LOC118269879	protein_coding	3.36686	16.7184	2.73702	0.128135	0.324326	0.191878	0.179976	0.231804	0.427253	0.188325	0.190352	0.180333	0.461364	0.276173	0.47672	0.163679	0	0.0829007	0.341896	0.344893	0	XP_035441127.1	protein held out wings-like isoform X3
LOC118269775	protein_coding	4.6268	26.7753	41.6573	1.25982	6.37754	3.6054	9.20154	1.4181	2.9872	1.60473	1.74677	3.42786	1.3306	2.5343	1.62486	2.253	2.59949	4.23841	4.36998	3.50402	3.34267	XP_035440973.1	uncharacterized protein LOC118269775
LOC118269916	protein_coding	5.18161	609.725	2.06618	0	0	0	0.994128	0	0	1.17894	0.327114	0.730471	0.407747	20.95	1.61505	0	0	0	0	0.0635023	0	XP_035441191.1	zonadhesin-like isoform X2
LOC118269777	protein_coding	4.48806	33.093	360.496	3.98038	26.3065	4.85669	11.8027	2.66693	5.40717	0	0	1.24485	1.9109	27.9612	0.658168	1.12989	0	1.14454	1.18007	5.35686	3.64174	XP_035440974.1	venom peptide BmKAPI-like
LOC118269740	protein_coding	61.5564	5.0598	65.1318	0	0	0	0	0	0	0	0	0	0	0	0	0	0	0	0	0	0	XP_035440905.1	uncharacterized protein LOC118269740 isoform X2
LOC118269537	protein_coding	3.19099	1.22737	436.373	0.166123	0.210239	0.165843	0	0.200351	0.0923202	1.34287	1.0694	1.40278	1.07666	1.79025	0.123611	0.318307	0.39551	0.537391	0.332444	0.111786	0.341978	XP_035440565.1	uncharacterized protein LOC118269537 isoform X4
LOC118269540	protein_coding	19.5641	137.01	233.284	21.3144	18.765	21.741	21.8026	17.8824	28.0678	3.40507	1.83558	2.60844	7.3408	7.32367	3.79257	30.7781	15.1686	24.8819	25.3452	32.7386	27.3439	XP_035440569.1	leukocyte receptor cluster member 8 homolog
LOC118269876	protein_coding	1.24938	0.171128	27.5938	0.36287	0.688851	0.362257	0.764521	0.656451	0.604975	0	0.179687	0	0	0.2607	0	0.231763	0	0.704306	0.242056	1.95342	1.24499	XP_035441121.1	glutathione S-transferase D7-like isoform X4
LOC118269808	protein_coding	0.0272209	5.43113	11.4068	0	0	0	0	0	0	0	0	0.422815	0.216347	0.539604	0.335321	0.383767	0.715271	0.097186	0.501014	0.606487	0.721537	XP_035441021.1	roundabout homolog 2-like
LOC118270120	protein_coding	0.0621617	15.9795	1.66086	0.228688	0.289418	0.171226	0.0803027	0.344757	0.444812	0.0840278	0.0566213	0.160923	0.247024	0	0.170164	0	0	0.147956	0.0762744	0.153886	0	XP_035441473.1	collagen alpha chain CG42342-like isoform X12
LOC118269983	protein_coding	13.4689	57.6213	26.0133	0	0	0	0	0	0	0	0.397179	0.752547	1.34772	0.384165	0	0.683048	0.318268	0.691906	1.60511	0.899546	2.01807	XP_035441284.1	fragile X mental retardation syndrome-related protein 1-like isoform X2
LOC118269895	protein_coding	11.6759	42.5165	30.0064	0	0	0	0	0	0	0	0	0	0	0	0	0	0	0	0	0	0	XP_035441153.1	mitochondrial import inner membrane translocase subunit Tim17-B-like
LOC118269546	protein_coding	14.5169	50.6147	13.1629	0	0	0	0	0	0	0	0	0	0	0	0	0	0	0	0	0	0	XP_035440581.1	glutathione S-transferase 1-like
LOC118269545	protein_coding	27.6796	52.6704	95.7113	0	0	0	0	0	0	0	0	0	0	0	0	0	0	0	0	0	0	XP_035440580.1	glutathione S-transferase 1-like
LOC118269547	protein_coding	28.4334	148.125	68.2309	0	0	0	0	0	0	0	0	0	0	0	0	0	0	0	0	0	0	XP_035440582.1	ras-related protein Rab-11A-like
LOC118269935	protein_coding	7.13976	89.8667	8.45645	0	0	0	0	0	0	0	0	0	0	0	0	0	0	0	0	0	0	XP_035441218.1	phenylalanine--tRNA ligase alpha subunit-like
LOC118269530	protein_coding	6.1073	46.2521	4.79932	0	0	0	0	0	0	0.78625	0	0	0	0	0.398057	0	0	0	0	0	0	XP_035440550.1	LOW QUALITY PROTEIN: fragile X mental retardation syndrome-related protein 1-like
LOC118269532	protein_coding	1.79319	15.0591	6.72345	0	0	0	0	0	0	0	0	0	0	0	0	0	0	0	0	0.425028	0	XP_035440552.1	uncharacterized protein LOC118269532
LOC118269531	protein_coding	4.30301	26.6627	40.4221	2.18072	4.29308	1.69325	4.084	2.19169	2.55845	0	0	0	0	0	0	0	0	0	0	0	0	XP_035440551.1	protein transport protein sft2-like
LOC118269781	lncRNA	10.9156	34.7806	74.6643	0	0	0	0	0	0	0	0	0	0	0	0	0	0	0	0	0	0
LOC118269779	protein_coding	8.54403	20.088	20.4249	0	0	0	0	0	0	0	0	0	0	0	0	0	0	0	0	0	0	XP_035440975.1	mitochondrial import inner membrane translocase subunit Tim17-B-like
LOC118269786	protein_coding	164.927	588.385	150.963	0	0	0	0	0	0	0	0	0	0	0	0	0	0	0	0	0	0	XP_035440991.1	glutathione S-transferase 1-like
LOC118269785	protein_coding	44.703	52.4114	148.756	0	0	0	0	0	0	0	0	0	0	0	0	0	0	0	0	0	0	XP_035440988.1	glutathione S-transferase 1-like
LOC118269787	protein_coding	22.9802	105.981	65.3525	0	0	0	0	0	0	0	0	0	0.202038	0	0	0	0	0	0	0	0	XP_035440992.1	ras-related protein Rab-11A-like
LOC118269614	lncRNA	0.274606	2.85858	22.7394	0.378845	0	0	1.06424	0	0	1.67041	4.87755	0	0	0	0	0.967866	0	0	0	0	0.519922
LOC118269643	protein_coding	37.3514	221.904	69.7339	0	0	0	0	0	0	0	0	0	0	0	0	0	0	0	0	0	0	XP_035440740.1	ras-related protein Rap1-like
LOC118269639	protein_coding	0.173597	1.18096	0.872359	0.151259	0	0.0251673	0.0354093	0.121616	0.0280198	0.0741037	0	0.0709588	0	0.0362235	0	0.193217	0.18006	0.0978612	0.033633	0.135711	0.103793	XP_035440735.1	rootletin-like isoform X2
LOC118269644	protein_coding	8.80515	71.6949	17.6829	0	0	0	0	0	0	0	0	0	0	0	0	0	0	0	0	0	0	XP_035440741.1	ras-related protein Rap1-like
LOC118269526	protein_coding	1.54489	34.195	7.14187	0.133207	0.168582	0.199474	0.0935504	0	0.148055	0.09789	0	0	0.191851	0.0957015	0.0991182	0	0	0	0	0	0	XP_035440545.1	LOW QUALITY PROTEIN: serine/threonine-protein kinase Warts-like
LOC118269693	protein_coding	0.0616352	324.921	0.326936	0	0	0	0	0.205102	0	0	0	0	0	0.24436	0	0.434474	0	0	0.226885	0.457748	0.233392	XP_035440836.1	transmembrane protease serine 9-like
LOC118269739	protein_coding	0	105.501	0.165666	0	0	0.774266	0.72624	0	0.574683	1.13989	0.256035	0	0	0.37147	0	0	0.615501	0	0.344904	0	0	XP_035440903.1	LOW QUALITY PROTEIN: trypsin-like
LOC118269890	protein_coding	8.65488	69.0601	69.7425	0	0	0	0	0	0	0	0	0	0	0	0	0	0	0	0	0	0	XP_035441149.1	LOW QUALITY PROTEIN: uncharacterized protein LOC118269890
LOC118269585	protein_coding	1.30343	33.448	1.95543	0	0	0	0	0	0	0	0	0	0	0	0	0.417636	0.389198	0.507663	1.04684	0.792015	1.07687	XP_035440652.1	glucose transporter type 1-like isoform X3
LOC118269600	protein_coding	1.95435	39.23	4.76829	0	0	0	0	0	0	0	0	0	0	0	0	0	0	0	0	0	0	XP_035440673.1	CCR4-NOT transcription complex subunit 6-like
LOC118269597	protein_coding	0.540911	153.039	10.5044	0	0	0	0	0	0	0	0	0	0	0	0	0	0	0	0	0	0	XP_035440671.1	uncharacterized protein LOC118269597
LOC118269866	protein_coding	2.21944	7.70127	87.8197	0.835069	1.05683	0	0.78195	0	0	5.31845	12.4054	0.783497	0	0.799931	0	0	0	0	0	0	0	XP_035441096.1	uncharacterized protein LOC118269866 isoform X2
LOC118269655	protein_coding	13.5017	37.4798	249.316	0	0	0	0	0	0	0	0	0	0	0	0	0	0	0	0	0	0	XP_035440759.1	zinc transporter ZIP6-like
LOC118269609	protein_coding	0.242091	59.7591	1.18902	0	0	0	0	0	0	0	0	0	0	0	0	0	0	0	0	0	0	XP_035440685.1	LOW QUALITY PROTEIN: uncharacterized protein LOC118269609
LOC118269860	protein_coding	1.33242	5.77924	76.2944	0.2828	1.0737	0	0.397216	0	0.314322	3.32513	7.0019	0.398002	0	0.40635	0	0	0	0	0.37729	0.380597	0	XP_035441091.1	uncharacterized protein LOC118269860 isoform X2
LOC118269696	protein_coding	49.9819	15.5492	1089.34	0	0	0	0	0	0	0	0	0	0	0	0	0	0	0	0	0	0	XP_035440839.1	disks large-associated protein 3-like
LOC118269622	protein_coding	0.646973	8.99417	0.0879945	0.183089	0.173783	0.0913901	0.321455	0.220812	0.406995	0.134547	0.31732	0.257673	0.19777	0.0657694	0.27247	0.175407	0.163463	0.0592274	0.0610659	0.369607	0.188452	XP_035440703.1	uncharacterized protein LOC118269622 isoform X3
LOC118270466	protein_coding	0.777487	22.5661	1.01193	0	0	0	0	0	0	0	0	0	0	0.192653	0	0	0.212809	0.0578299	0	0	0	XP_035441951.1	serine/arginine repetitive matrix protein 2-like
LOC118270406	protein_coding	43.308	2.56151	13.2264	0	0.343701	0	0	0	0	0	0	0	0	0	0	0	0	0	0	0	0	XP_035441873.1	myosin regulatory light chain 2
LOC118270788	protein_coding	0	243.842	0.209284	0	0	0	0	0	0	0	0	0	0	0	0	0	0	0	0	0	0	XP_035442459.1	uncharacterized protein LOC118270788
LOC118270786	protein_coding	0	116.884	0.228458	0	0	0	0	0	0	0	0	0	0	0	0	0	0	0	0	0	0	XP_035442456.1	uncharacterized protein LOC118270786
LOC118270723	protein_coding	0	43.5549	0.499437	0	0	0	0	0	0	0	0	0	0	0	0.217473	0.37334	0	0	0.194961	0	0	XP_035442374.1	uncharacterized protein LOC118270723
LOC118270829	protein_coding	0	1.5132	4.79192	0	0.206481	0	0.114581	0	0	0.119897	0.323165	0	0	0	0	0	0	0	0	0	0	XP_035442505.1	uncharacterized protein LOC118270829
LOC118270417	protein_coding	0.145396	55.4648	0.0856926	0	0.380783	0.200249	0.140871	0.483831	0.111473	0	0	0.14115	0	0	0.149255	0	0.11939	0	0	0.269954	0	XP_035441890.1	uncharacterized protein LOC118270417 isoform X1
LOC118270534	protein_coding	3.7331	19.4304	182.792	0.824027	0.521428	0	4.05095	0	0	4.23886	13.8735	0.579852	0	0.592014	0	0	0.490464	0	0	0	0	XP_035442038.1	uncharacterized protein LOC118270534
LOC118270710	lncRNA	1.16433	3.0301	41.1736	0.803151	0	0	1.12809	0	0	1.18042	3.97708	0	0	0	0	0	0.956079	0	0	0	0
LOC118270430	protein_coding	0.0294062	105.813	0.641258	0.0811373	1.3349	0.243001	1.36757	0.684982	0.450907	0	0	0	0.350572	0.116585	0.241494	0.310932	0	0	0.216494	0.109196	0.445407	XP_035441906.1	sodium-coupled monocarboxylate transporter 1-like
LOC118270299	protein_coding	0.0218181	14.8007	0.0514361	0	0.228561	0	0.0845562	0	0	0	0	0	0.0867029	0.173001	0	0	0	0	0	0.243055	0	XP_035441719.1	thyrotropin-releasing hormone receptor-like isoform X1
LOC118270348	protein_coding	16.022	503.212	22.0722	3.39016	20.9374	10.0179	39.0464	18.3172	1.95938	0	2.55171	0	7.61694	14.2241	4.03613	0	0	0.175469	0	0	0	XP_035441805.1	V-type proton ATPase subunit B
LOC118270817	protein_coding	0.630959	8.27858	76.559	0.652851	1.65245	0	1.22264	0	0.241874	7.03648	14.2244	0	0	0.625379	0	0.277982	0	0	0	0	0	XP_035442492.1	uncharacterized protein LOC118270817
LOC118270760	protein_coding	0	143.607	0	0	0	0	0	0.236328	0	0	0	0	0	0	0	0	0	0	0	0	0	XP_035442422.1	uncharacterized protein LOC118270760
LOC118270805	protein_coding	0	291.427	0.0526032	0	0	0	0	0	0	0	0	0	0	0	0	0	0	0	0	0	0.33797	XP_035442477.1	uncharacterized protein LOC118270805
LOC118270699	protein_coding	0.0378095	32.471	0.222839	0.208647	0	0.208295	0	0	0	0	0	0	0	0	0.155252	0	0	0.13499	0	0.2808	0	XP_035442335.1	uncharacterized protein LOC118270699
LOC118270279	protein_coding	1438.31	36.0236	210.775	0	0	0.272349	0	0	0.606437	0	0	0	0	0	0	0	0	0	0.363962	0	0	XP_035441693.1	myosin regulatory light chain 2
LOC118270277	protein_coding	0.167604	16.4559	0.197563	0	0	0	0	0	0	0	0	0.059167	0.121098	0	0.187694	0.429622	0.100092	0.271996	0.448703	0.396056	0.576965	XP_035441691.1	serine/arginine repetitive matrix protein 2-like
LOC118270612	protein_coding	9.88135	40.1354	6.18619	0	0	0	0	0	0	0	0	0	0	0	0	0	0	0.0783979	0	0	0	XP_035442184.1	prickle planar cell polarity protein 3-like isoform X1
LOC118270303	protein_coding	2.36155	2.68593	13.1142	0	0	0	0	0	0	0	0	0	0.208546	0	0	0	0	0	0	0	0	XP_035441726.1	facilitated trehalose transporter Tret1-like
LOC118270542	protein_coding	5.92177	8.31455	1.29531	0	0	0	0	0	0	0.495144	0.166824	0.711195	0.485207	0	0	0	0	0	0	0	0	XP_035442047.1	fumarylacetoacetate hydrolase domain-containing protein 2-like
LOC118270291	protein_coding	3.96931	24.2909	15.0786	0.995642	1.26005	0.596377	1.11877	0.240156	2.54523	0	0	0	0	0	0	0	0	0	0	0	0	XP_035441710.1	methenyltetrahydrofolate synthase domain-containing protein-like
LOC118270780	protein_coding	0.191563	34.7914	0.112902	0	0	0	0.0674912	0	0	0.070622	0.142764	0.405749	0.138409	0.345216	0.214524	0.184138	0.4004	0.310877	0.320528	0.452672	0.263777	XP_035442451.1	protein Skeletor, isoforms B/C-like isoform X5
LOC118270737	protein_coding	2.72986	32.9199	3.07053	0	0	0	0	0	0	0	0	0	0	0	0	0.27103	0.442005	0.274545	0.283067	0.071387	0.291186	XP_035442391.1	complexin-like isoform X2
LOC118270407	protein_coding	1.79034	19.4972	7.69473	0.303994	0.769445	0.531091	1.06746	0.274971	0.591287	0.111698	0	0	0	0	0	0.582478	0.633284	0.590032	0.506956	1.0228	0.417197	XP_035441874.1	protein Star-like isoform X1
LOC118270220	protein_coding	5.26476	14.6146	5.17152	0	0.306402	0	0	0	0.538188	0.355835	0	0	0	0.34788	0.360299	0.309266	0	0.93983	0.646003	0	0.332265	XP_035441557.1	translocator protein-like
LOC118270673	lncRNA	0.304056	1.31881	85.8381	0	0	0	0	0	0	2.46606	5.81607	1.1807	0	1.20547	0	0	0	0	0	0	0
LOC118270365	protein_coding	263.724	686.654	590.786	0	0	0	0	0	0	0	0	0	0	0	0	0	0	0	0	0	0	XP_035441824.1	transcription factor BTF3 homolog 4-like
LOC118270654	lncRNA	5.29598	7.40169	373.344	0.811811	0	0	1.14026	0	0.902299	2.3863	24.9238	3.42754	0	1.16648	0	0	0	0	0	0	0
LOC118270241	protein_coding	3.38006	23.802	223.469	0	1.38858	0	3.85278	0	0.609751	4.8378	15.2129	6.17664	0	0.788274	0	0	0	0	0	0	0	XP_035441591.1	uncharacterized protein LOC118270241
LOC118270242	protein_coding	0.192957	1.95842	7.16462	0	0.202138	0.106301	0.149561	0	0	0.0782497	0.316367	0.0749288	0	0.153001	0.0792315	0.340045	0.063378	0	0.213088	0.214956	0.0730666	XP_035441596.1	mushroom body large-type Kenyon cell-specific protein 1-like isoform X4
LOC118270679	protein_coding	5.30974	0	5.41631	0	0.356561	0	0	0	0	0.414087	0.279028	0	0	0.404829	0	0	0.670775	0	0	0	0	XP_035442308.1	cationic trypsin-like
LOC118270602	protein_coding	4.3854	24.0083	6.03808	0.711773	1.41553	0.812082	1.85667	1.96211	1.80825	1.34501	2.21546	0.715517	0.878679	0.876629	0.453963	1.81842	0.968344	2.23672	1.22091	3.14744	0.837281	XP_035442176.1	charged multivesicular body protein 3-like
LOC118270806	protein_coding	1.11298	45.2091	1.50872	0	0	0	0	0	0	0	0	0	0	0	0	0	0	0	0	0	0	XP_035442480.1	coatomer subunit alpha-like isoform X2
LOC118270637	lncRNA	0.139586	22.9461	53.4332	0	0	0	0	0	0	0	0	0	0	0	0	0	0	0	0	0	0
LOC118270648	lncRNA	0.763328	27.2694	57.9535	0	0	0	0	0	0	0	0	0	0	0	0	0	0	0	0	0	0
LOC118270558	protein_coding	0	40.9654	0.228134	0	0	0	0.375031	0	0.296767	0.784855	0	0	0	0.383655	0	0	0	0	0	0	0	XP_035442068.1	uncharacterized protein LOC118270558 isoform X3
LOC118270370	protein_coding	1.14256	57.9457	1.084	0	0	0	0	0	0	0	0	0	0	0	0	0	0	0	0	0	0	XP_035441833.1	coatomer subunit alpha-like isoform X1
LOC118270491	protein_coding	22.0121	45.4271	20.9114	0	0	0	0	0	0	0	0	0	0	0	0	0	0	0	0	0	0	XP_035441982.1	protein BCCIP homolog
LOC118270616	protein_coding	2.19101	5.28382	17.7944	0	0	0	0	0	0	0	0	0	0	0	0	0	0	0	0	0	0	XP_035442191.1	2-aminoethanethiol dioxygenase-like
LOC118271233	protein_coding	0.527991	3.14072	0.0592733	0	0	0	0	0	0	0	0	0.195265	0.0999136	0	0	0	0	0	0	0	0	XP_035443132.1	LOW QUALITY PROTEIN: myotubularin-related protein 5-like
LOC118271481	protein_coding	2.06654	9.23923	9.43145	0.292409	0	1.02171	0.410713	1.41063	0	0	0	0	0.21057	0.840315	0	0	0	0	0	0	0	XP_035443473.1	uncharacterized protein LOC118271481
LOC118271271	protein_coding	20.6748	12.4633	41.409	0.322292	0	0	0	0	0	0	0	0	0	0	0	0	0	0	0	0.216873	0.221155	XP_035443175.1	deoxycytidylate deaminase-like isoform X2
LOC118271098	protein_coding	12.1187	62.4907	13.2472	0	0	0	0	0	0	0	0	0.113944	0	0	0	0	0	0	0	0	0	XP_035442884.1	nucleosome assembly protein 1-like 1 isoform X3
LOC118271099	protein_coding	6.69942	17.3241	14.1242	0.105628	0.0445597	0	0	0.0424639	0	0.155246	0	0.39642	0.0507102	0.505918	0.26199	0.539715	0.377223	0.227798	0.422764	0.52124	0.289926	XP_035442887.1	uncharacterized protein LOC118271099 isoform X2
LOC118271203	protein_coding	1.18068	106.651	0.875442	0	0	0	0	0	0	0	0	0.295794	0	0	0	0	0	0	0	0	0	XP_035443091.1	torso-like protein isoform X3
LOC118271159	protein_coding	27.6663	14.7272	54.6985	0.346984	0	0.173199	0.243684	0.418475	0.38566	0	0	0	0	0	0	0	0	0	0	0	0	XP_035442998.1	deoxycytidylate deaminase-like
LOC118270957	protein_coding	22.1786	108.952	21.4994	0	0	0	0	0	0	0	0	0	0	0	0	0	0	0	0	0	0	XP_035442694.1	nucleosome assembly protein 1-like 1 isoform X3
LOC118271127	protein_coding	1.26514	6.90772	0.690817	0	0	0	0	0	0	0.528142	0.101681	0.144494	0	0.295049	0.152791	0	0	0	0	0	0	XP_035442961.1	stromal interaction molecule homolog isoform X3
LOC118270971	protein_coding	0.379867	6.71654	2.11373	0	0	0	0	0	0	0	0	0	0	0	0	0	0	0	0	0	0	XP_035442721.1	protein mini spindles-like isoform X2
LOC118271122	protein_coding	1.26791	107.156	1.24546	0	0	0	0	0	0	0	0.314975	0	0.305368	0	0.157766	0	0	0	0	0	0	XP_035442949.1	torso-like protein isoform X3
LOC118271100	protein_coding	54.6133	20.0531	29.1077	0	0	0	0	0	0	0	0	0	0	0	0	0	0	0	0	0	0	XP_035442889.1	hemicentin-1-like
LOC118271250	protein_coding	0	81.6679	0.487377	0.351028	1.11062	0.70087	1.23262	0.423352	0.78031	0.515919	0	0	0.252782	0	0.261196	0	0	0	0	0	0	XP_035443151.1	probable cytochrome P450 301a1, mitochondrial
LOC118271079	protein_coding	5.67409	19.25	61.3041	0	0	0	0	0	0	0	0	0	0	0	0	0	0	0	0	0	0	XP_035442855.1	WD repeat domain phosphoinositide-interacting protein 4-like
LOC118271092	protein_coding	1.58987	31.6423	4.71192	0	0	0	0	0	0	0	0	0	0	0	0	0	0	0	0	0	0	XP_035442872.1	alpha-N-acetylgalactosaminidase-like isoform X1
LOC118271219	protein_coding	4.72222	65.0702	3.78224	0	0	0	0	0	0	0	0	0	0	0	0	0	0	0	0	0	0	XP_035443115.1	NEDD4 family-interacting protein 1-like
LOC118271154	protein_coding	19.4394	72.4346	3.97429	0	0	0	0	0	0	0	0	0	0	0	0	0	0	0	0	0	0	XP_035442991.1	probable pyruvate dehydrogenase E1 component subunit alpha, mitochondrial
LOC118271059	protein_coding	9.02993	35.6338	95.1179	0	0	0	0	0	0	0	0	0	0	0	0	0	0	0	0	0	0	XP_035442828.1	telomere length and silencing protein 1 homolog
LOC118271047	protein_coding	7.50776	39.8845	3.02943	0.0558364	0.282658	0.278711	0.235281	0.269363	0.124121	0.246195	0.0552987	0.0785822	0	0.401152	0.0830947	0.213975	0	0	0.223478	0.225437	0.153258	XP_035442815.1	uncharacterized protein LOC118271047
LOC118270882	protein_coding	1.18505	16.7146	27.7822	0.48441	0.919576	0	1.02059	0	0.673006	0	0	0	0	0	0	0.154695	0	0.156701	0.161566	0.325963	0	XP_035442548.1	apoptosis-inducing factor 1, mitochondrial-like isoform X2
LOC118271499	protein_coding	0.015567	12.3427	0.0045874	0.0859047	0.190256	0.0214399	0.150825	0.103604	0.11935	0	0	0	0	0.0925761	0	0.192034	0.153393	0.222314	0.0286519	0.115612	0.0589472	XP_035443491.1	uncharacterized protein LOC118271499 isoform X2
LOC118270951	protein_coding	3.35266	42.4453	6.2143	0	0	0	0	0	0	0	0	0	0	0	0	0	0	0	0	0	0	XP_035442668.1	host cell factor 1-like
LOC118271307	protein_coding	7.80373	10.3633	6.246	0	0.16821	0	0	0	0	0	0	0	0	0	0	0	0	0	0.177323	0.178877	0	XP_035443236.1	apoptosis-inducing factor 1, mitochondrial-like isoform X2
LOC118271134	protein_coding	1.77489	16.0127	3.34745	0	0	0	0	0	0	0	0.16167	0	0.235108	0	0.242934	0.417048	0.38865	0	0	0.439388	0	XP_035442969.1	eukaryotic translation initiation factor 2D-like
LOC118270890	protein_coding	3.00766	69.427	8.5173	0	0	0	0	0	0	1.48743	0.601373	1.70916	0.874546	3.49002	0.903654	0	0	0	0	0	0	XP_035442576.1	protein mab-21
LOC118270889	protein_coding	0.0738039	71.6742	4.6978	0.101819	0.128859	0	1.0011	0	0.113169	0.299296	1.00839	1.14637	0.879868	2.04823	0.151526	0.260126	0	0.13175	0.271679	0.13703	0	XP_035442575.1	facilitated trehalose transporter Tret1-2 homolog isoform X3
LOC118271228	protein_coding	645.767	1496.56	2084.82	9.57218	20.7672	12.6276	31.6916	23.5011	17.8586	0	0.338571	0	0.492366	0	0	0	0	0	0	0	0	XP_035443124.1	40S ribosomal protein S3
LOC118270925	protein_coding	3.56736	237.113	13.5071	0.223705	0	0.223328	0	0.0899323	0.248641	0	0.0738502	0	0.214793	0.107146	0.110971	0	0	0	0	0	0	XP_035442633.1	leucine-rich repeat neuronal protein 1-like isoform X1
LOC118271077	protein_coding	3.21653	16.8516	6.6024	0	0	0	0	0	0	0	0	0	0.0629663	0.0628193	0	0	0	0.0565708	0	0	0	XP_035442845.1	uncharacterized protein LOC118271077
LOC118271348	protein_coding	4.36854	36.151	7.11432	0	0	0	0	0	0	0	0	0	0	0	0	0	0	0	0	0	0	XP_035443305.1	endoplasmic reticulum-Golgi intermediate compartment protein 2-like
LOC118271346	protein_coding	4.27904	76.7435	5.28184	0.111384	0.281926	0.111196	0.156448	0.402999	0.309498	0	0.0551555	0.0783787	0	0.0800226	0	1.49395	0.795554	1.51332	1.3374	1.72387	0.91717	XP_035443303.1	uncharacterized protein LOC118271346 isoform X6
LOC118271078	protein_coding	0.464114	2.07499	0.81009	0.0492529	0	0	0	0.0594009	0.0547429	0	0	0	0.0709362	0	0	0.0629152	0.0586311	0.0637311	0.0657095	0.132571	0.0675941	XP_035442854.1	protein Fe65 homolog isoform X6
LOC118271175	protein_coding	1.6604	6.85507	4.42181	0	0	0	0	0	0	0.99754	0.924251	0.597003	0.24438	0.48762	0.505028	0	0	0	0	0	0	XP_035443023.1	ras-related protein Rab-30-like
LOC118271094	protein_coding	3.48927	9.78688	25.5004	0	0	0	0	0	0	0	0	0	0	0	0	0	0	0	0	0	0	XP_035442874.1	speckle-type POZ protein-like
LOC118270921	protein_coding	26.1727	159.228	63.1191	0	0	0	0	0	0	0	0	0	0	0	0	0	0	0	0	0	0	XP_035442625.1	AP-1 complex subunit mu-1
LOC118271003	protein_coding	14.7248	58.0362	16.7909	0	0	0	0	0	0	0	0	0	0	0	0	0	0	0	0	0	0	XP_035442760.1	uncharacterized protein LOC118271003
LOC118270894	protein_coding	0.947221	22.7727	4.50602	0	0	0	0	0	0	0	0	0	0	0	0	0.476934	0.222229	0.241559	0.415097	0	0.170801	XP_035442585.1	uncharacterized protein LOC118270894 isoform X3
LOC118271224	protein_coding	3.67857	12.569	1.46012	0	0	0	0.290945	0	0.230229	0	0	0	0	0.297636	0	0	0	0	0	0	0	XP_035443118.1	cleavage and polyadenylation specificity factor subunit CG7185-like
LOC118271225	protein_coding	8.17164	71.7828	44.0805	0	0	0.118469	0.16668	0.143119	0.263793	0	0	0	0	0	0	0	0	0	0	0	0	XP_035443121.1	ubiquitin-like protein 3 isoform X2
LOC118271087	protein_coding	0.902311	11.0819	28.6892	0	0	0	0	0	0	0	0	0	0	0	0	0	0	0	0	0	0	XP_035442864.1	ankyrin repeat and LEM domain-containing protein 2-like
LOC118271248	protein_coding	6.7128	20.3813	14.3203	0	0	0	0	0	0	0	0	0	0	0	0	0	0	0	0	0	0	XP_035443150.1	WD repeat-containing protein 18-like
LOC118270960	protein_coding	15.6685	351.465	20.4742	0	0	0	0	0	0	0	0	0	0	0	0	0	0	0	0	0	0	XP_035442699.1	adiponectin receptor protein-like
LOC118271202	protein_coding	1.16433	3.91388	39.2007	0	0.508219	0	0	0	0	3.54127	2.38625	0.565163	0	0	0	0	0	0	0	0	0	XP_035443088.1	uncharacterized protein LOC118271202
LOC118271211	protein_coding	26.2084	2.13588	2.32182	2.41549	4.58543	1.65785	3.81685	1.45659	1.00678	0	0	0	0	0	0	0	0	0	0	0	0	XP_035443099.1	uncharacterized protein LOC118271211 isoform X1
LOC118271273	protein_coding	1.31749	9.40574	4.11333	0.147373	0.24868	0.0490415	0.275997	0.0592459	0	0.0722	0.0973026	0.345679	0.141502	0.776445	0.0731059	0	0	0	0	0	0.0674177	XP_035443180.1	brain tumor protein-like isoform X2
LOC118272105	protein_coding	13.7468	94.17	41.6031	0	0	0	0	0	0	0	0	0	0	0	0	1.34587	0.35835	1.75285	2.20887	1.41797	0.619697	XP_035444340.1	serine protease inhibitor dipetalogastin-like
LOC118271991	protein_coding	1.77696	7.48716	34.1118	1.05063	0	0	1.4757	0.422368	0.778496	4.63247	7.97728	0.492875	0	0	0	0.447357	0	1.35947	0	0.942641	0.480625	XP_035444172.1	nudix hydrolase 3-like
LOC118272040	protein_coding	2.11226	39.484	18.9146	0	0	0	0	0	0	0	0	0	0	0	0	0	0	0	0	0	0	XP_035444234.1	uncharacterized protein LOC118272040
LOC118272084	protein_coding	5.88366	25.8114	10.9645	0.154611	0	0	0.217164	0	0	0	0	0	0	0	0	0	0	0	0	0	0	XP_035444304.1	PEST proteolytic signal-containing nuclear protein-like
LOC118272082	protein_coding	22.4076	125.34	48.7709	0	0	0	0	0	0	0	0	0	0	0	0	0	0	0	0	0	0	XP_035444302.1	hydroxyacyl-coenzyme A dehydrogenase, mitochondrial-like
LOC118272079	protein_coding	7.24471	68.3793	35.3233	0	0	0	0	0	0	0	0	0	0	0	0	0	0	0	0	0	0	XP_035444295.1	AN1-type zinc finger protein 4-like isoform X1
LOC118271776	protein_coding	13.1208	18.5555	38.1454	0	0	0	0	0	0	0	0	0	0	0	0	0	0	0	0	0	0	XP_035443875.1	transcription initiation factor TFIID subunit 9-like
LOC118271572	protein_coding	22.6068	385.163	15.0242	2.87088	2.14694	3.64768	3.29923	3.30501	3.19089	0	0	0.367307	0.187944	0	0	0	0.155342	0	0	0	0	XP_035443531.1	LOW QUALITY PROTEIN: heat shock protein 60A-like
LOC118272091	protein_coding	0.952238	15.4392	2.25158	0	0	0	0.0439334	0	0	0.229857	0.0309774	0.308143	0.180195	0.134831	0	0.199775	0.0744687	0.121419	0.250377	0.0420953	0.0858527	XP_035444314.1	histone acetyltransferase KAT6B-like isoform X3
LOC118271679	protein_coding	250.43	935.638	634.429	1.43358	1.15454	1.04084	2.92884	1.10024	1.44852	0.766177	0.38721	1.28391	0.7508	0.93631	1.16368	0.332953	0.620562	0.168635	0.52161	0.175394	0.178857	XP_035443714.1	eukaryotic translation initiation factor 5A
LOC118272195	protein_coding	6.78461	32.9101	14.7407	0	0	0	0	0	0	0	0	0	0	0	0	0	0	0.143331	0	0	0	XP_035444445.1	serine/threonine-protein phosphatase 2A catalytic subunit beta isoform
LOC118271583	protein_coding	21.7459	78.6148	47.3611	0	0	0	0	0	0	0.13301	0.268883	0	0	0	0	0	0	0	0	0	0	XP_035443558.1	serine/threonine-protein phosphatase 2A catalytic subunit beta isoform
LOC118272027	protein_coding	4.66414	21.7312	46.2884	0	0	0	0	0	0	0	0	0	0	0	0	0	0	0	0	0	0	XP_035444214.1	uncharacterized protein LOC118272027
LOC118271824	protein_coding	0.187876	3.25957	71.4204	0	0	0	0	0	0	2.28567	4.62053	0.729556	0	0.744858	0	0	0	0	0	0	0	XP_035443950.1	uncharacterized protein LOC118271824
LOC118271586	protein_coding	70.0611	99.8113	119.485	5.60711	8.44778	10.3956	11.626	8.05045	8.60624	7.0637	19.8325	6.38814	3.84552	8.05675	6.75498	5.45712	3.17845	4.8369	3.56218	3.23406	4.76365	XP_035443563.1	superoxide dismutase
LOC118271585	protein_coding	3.20367	39.8245	4.28243	0.911291	0.922636	0.363901	2.43197	1.09905	1.11416	0	0	0	0	0	0	0	0	0	0	0	0	XP_035443562.1	mitochondrial carrier protein Rim2-like isoform X2
LOC118271625	protein_coding	3.68019	21.7451	12.9322	0	0	0	0	0	0	0	0	0	0	0	0	0	0	0	0	0	0	XP_035443619.1	uncharacterized protein LOC118271625
LOC118271921	lncRNA	0.981618	447.907	130.403	0	0.685547	0	0	0	0	0	0	0.76236	0	0	0	8.30345	2.57935	9.81299	7.94955	7.29021	9.66438
LOC118271864	protein_coding	172.127	352.732	136.664	0	0	0	0	0	0	0	0	0	0	0	0	0	0	0	0	0	0	XP_035444007.1	uncharacterized protein LOC118271864
LOC118271890	protein_coding	10.1335	64.9744	25.7725	0	0	0	0	0	0	0	0	0	0	0	0	0	0	0	0	0	0	XP_035444041.1	uncharacterized protein LOC118271890
LOC118271687	protein_coding	1.13023	33.6266	4.12169	0	0.0616671	0.0486448	0.0684411	0.0587666	0	0.071616	0	0.0685766	0	0.14003	0.0725146	0	0	0	0.0650079	0	0.133745	XP_035443730.1	long-chain-fatty-acid--CoA ligase 5-like isoform X3
LOC118272099	protein_coding	2.23469	154.288	1.48592	0.0790503	0	0	0	0	0	0	0	0	0	0	0	0	0	0	0	0	0	XP_035444323.1	LOW QUALITY PROTEIN: cGMP-dependent protein kinase, isozyme 2 forms cD5/T2-like
LOC118272276	protein_coding	265.445	5.72999	41.1076	0	0	0	0	0	0	0	0	0	0	0	0	0	0	0	0	0	0	XP_035444569.1	troponin C-like
LOC118272153	protein_coding	3.37997	20.9463	2.39335	0.469653	0.764196	0.87074	1.03662	0.647336	0.298287	0	0	0	0	0	0	0	0	0	0	0	0	XP_035444396.1	rap1 GTPase-activating protein 1-like, partial
LOC118271709	protein_coding	109.005	3.92364	14.2174	0	0	0	0	0	0	0	0	0	0	0	0	0	0	0	0	0	0	XP_035443760.1	troponin C-like
LOC118271705	protein_coding	68.656	251.24	458.513	0	0	0	0	0	0	0	0	0	0	0	0	0.359558	0	0.364221	0	0	0	XP_035443753.1	myotrophin-like
LOC118271745	protein_coding	13.0347	2.84298	0.592634	0	0	0	0	0	0	0	0	0	0	0	0	0.131261	0	0	0.137091	0.138293	0	XP_035443816.1	pickpocket protein 28-like isoform X4
LOC118271810	protein_coding	10.9259	31.7424	253.386	0	0	0	0	0	0	0	0	0	0	0	0	0	0	0	0	0	0	XP_035443934.1	DNA-binding protein RFXANK-like
LOC118271900	protein_coding	0.614281	67.7399	0.735055	0	0	0	0	0	0	0	0	0	0	0	0	0	0	0	0	0	0	XP_035444054.1	uncharacterized protein LOC118271900
LOC118271891	protein_coding	0.464493	1.00735	8.21282	0	0.270329	0	0.300025	0	0	0.313942	1.48083	0	0	0.306924	0	0	0	0	0	0.287472	0	XP_035444043.1	uncharacterized protein LOC118271891
LOC118271847	protein_coding	0.364157	3.08001	13.2531	0	0	0	0.352823	0	0	0.738379	4.47795	0.353521	0	0	0	0	0.299024	0	0	0	0	XP_035443982.1	enoyl
LOC118271833	protein_coding	3.68555	16.6567	20.7295	0.125545	0	0.125333	0	0	0.139539	0.184518	0.124336	0	0	0	0	0	0	0.324899	0.167492	0.16896	0	XP_035443963.1	enoyl
LOC118271832	protein_coding	1.35345	9.51015	15.9937	0.373443	0.94523	0.559219	2.62266	1.80154	1.24521	0.823295	0.369846	0	0.537848	0.80489	0	0.477032	0.44455	0.483219	0.498219	0.251293	0.256254	XP_035443962.1	uncharacterized protein LOC118271832
LOC118271834	protein_coding	1.6443	10.0945	41.1497	0	0.883347	0	0.980382	0	0.387895	4.10344	5.87576	0.982322	0	1.50439	0	0	0	0	0.465601	0	0	XP_035443964.1	shootin-1-like
LOC118271838	protein_coding	1.80665	27.9349	6.25927	0.40418	0.767273	0.403498	0.567705	0.812428	0	0	0	0	0	0	0	0	0	0	0.0898711	0	0	XP_035443967.1	FAS-associated factor 2-like
LOC118271668	protein_coding	9.81585	31.9315	35.3541	0	0	0	0	0	0	0	0	0	0	0	0	0	0	0	0	0	0	XP_035443692.1	26S proteasome non-ATPase regulatory subunit 14
LOC118271665	protein_coding	26.5074	279.709	34.1564	0	0	0	0	0	0	0.367504	0.495278	2.11144	1.08039	0.359288	0.372115	0.159704	0.148829	0	0	0	0	XP_035443686.1	V-type proton ATPase subunit H isoform X4
LOC118272256	protein_coding	2.66234	13.6585	7.70217	0	0	0	0	0	0	0.116092	0.0391137	0	0.056881	0.0567483	0	0	0	0.255518	0.15807	0	0	XP_035444521.1	zinc finger protein 271-like isoform X1
LOC118271808	protein_coding	0.782964	30.2363	0.238686	0.148989	0	0	0	0	0	0	0	0	0	0	0	0.0951587	0.354716	0	0.19877	0.300768	0.306706	XP_035443928.1	uncharacterized protein LOC118271808 isoform X1
LOC118271982	protein_coding	1.73035	14.1765	56.5434	0	0	0	0	0	0	0.389836	0	0.186646	0	0.381121	0.197364	0	0	0	0	0	0	XP_035444158.1	clavesin-2-like
LOC118271764	protein_coding	3.6665	21.1468	17.9417	0.164052	0.322962	0.236564	0.435247	0.351739	0.324157	0.0267904	0.108315	0.179574	0.0525056	0.0261915	0.0813798	0.16299	0.0650964	0.117931	0.0972738	0.0981264	0.12508	XP_035443850.1	LOW QUALITY PROTEIN: protein split ends-like
LOC118271765	lncRNA	1.19883	0.013506	0.412925	0	0	0	0	0	0.0477468	0	0.127634	0	0.0618706	0	0.0639299	0.109749	0	0	0	0.0578142	0.117911
LOC118272019	protein_coding	46.7576	5.85568	358.348	0	0	0	0	0	0	1.33532	2.69938	0	0	0	2.02811	0	0	0	0	0	0	XP_035444203.1	uncharacterized protein LOC118272019
LOC118271913	protein_coding	0.127668	30.7883	0	0.17613	0.222903	0.175832	1.23694	0.212419	0	0	0	0.247878	0.253669	0	0	0.449973	0	0	0.469957	0	0	XP_035444070.1	carboxypeptidase B-like
LOC118272066	protein_coding	2.28981	79.9566	6.48083	0.486001	1.31799	0.277246	0.975184	0.586135	0.848844	1.12246	0.3438	0.977114	0.799953	0.498804	0.41329	0.443438	0.743837	0.988215	0.555759	0.373753	0.762264	XP_035444269.1	protein gustavus-like isoform X3
LOC118271780	protein_coding	5.80482	28.4072	17.8126	0	0	0	0	0	0	0	0	0	0	0	0	0	0	0	0	0	0	XP_035443879.1	transcriptional adapter 3-like
LOC118272168	protein_coding	1.01743	5.4217	56.7096	0	0	0	0	0	0.445743	1.76828	7.54639	0.56441	0	0.576248	0	0	0	0	0	0	0	XP_035444413.1	phosphatidylinositol 4-phosphate 5-kinase 1-like
LOC118271574	protein_coding	2.27358	54.4266	4.98932	0	0	0	0	0	0	0	0.0660937	0	0	0.0958924	0	0	0	0	0	0	0	XP_035443540.1	polypeptide N-acetylgalactosaminyltransferase 5-like isoform X7
LOC118271822	protein_coding	2.14486	7.74421	5.0565	0	0	0	0	0	0	0	0	0	0	0	0.476062	0	0	0	0	0	0	XP_035443948.1	pre-mRNA-splicing regulator female-lethal(2)D-like
LOC118271868	protein_coding	4.34116	19.4151	5.00342	0	0	0	0	0	0	0	0	0	0	0	0	0	0	0	0	0	0	XP_035444011.1	U3 small nucleolar RNA-associated protein 14 homolog A-like
LOC118272013	protein_coding	9.35622	12.1745	73.7081	0	0	0	0	0	0	0	0	0	0	0	0	0	0	0	0	0	0	XP_035444196.1	enhancer of split mbeta protein-like
LOC118271942	protein_coding	6.32883	86.7101	8.8829	0	0	0	0	0	0	0	0	0	0	0	0	6.6689	4.50037	6.52244	3.12228	3.14965	8.15311	XP_035444105.1	uncharacterized protein LOC118271942
LOC118271860	protein_coding	0.418543	10.8923	11.8899	0.461935	0.438456	0	2.75751	0	0.385069	0.339462	0.343115	0	0	0	0	0	0	0	0	0	0	XP_035443998.1	malate dehydrogenase, mitochondrial-like isoform X1
LOC118272253	lncRNA	11.2147	12.3227	2659.42	0	0	0	0	0	0	0	0	0	0	0	0	11.4188	0	10.6771	10.0912	24.9864	0
LOC118272038	protein_coding	13.9039	35.1039	106.041	0	0	0	0	0	0	0	0	0	0	0	0	0	0	0	0	0	0	XP_035444231.1	enhancer of split mbeta protein-like
LOC118271652	protein_coding	0	1.32039	13.5417	0	0	0	0	0	0.666839	0	0.594185	0.281456	0.576062	0	0	0	0	0	0.533617	0	0	XP_035443663.1	nucleoporin GLE1-like
LOC118271654	protein_coding	422.543	1461.19	1602.18	0	0	0	0	0	0	0	0	0	0	0	0	0	0	0	0	0	0	XP_035443666.1	elongation factor 1-beta\\'
LOC118271653	protein_coding	6.61742	29.4678	14.2634	0	0	0	0	0	0	0	0	0	0	0	0	0	0	0	0	0	0	XP_035443665.1	erlin-2-like
LOC118271724	protein_coding	10.9862	27.8422	57.72	0.216522	0.548043	0	0.608245	0.261133	1.20328	1.59115	4.50317	2.4378	1.55922	3.11116	3.22223	0.553166	1.5465	2.24136	1.15547	0.874196	0	XP_035443782.1	COP9 signalosome complex subunit 4-like
LOC118271725	protein_coding	172.651	607.479	150.771	6.63088	6.40426	5.92288	4.90191	7.15529	6.40026	4.61637	0.691266	2.45581	2.01054	1.00293	2.85651	2.89771	3.32356	2.93529	2.79361	3.52261	2.1553	XP_035443784.1	voltage-dependent anion-selective channel-like isoform X2
LOC118272028	protein_coding	1.093	35.547	11.3158	0.227608	0.720129	0.170417	1.27877	0.480381	0.5692	0	0	0	0	0	0	1.16298	0.812838	0.809914	0.759142	0.842375	0.780914	XP_035444216.1	ubiquitin conjugation factor E4 B-like
LOC118271660	protein_coding	17.4763	84.8302	15.2408	0.490045	1.24036	0.489218	0.963633	0.709215	1.19827	0	0	0	0	0	0	0	0	0	0	0	0	XP_035443672.1	actin-related protein 2/3 complex subunit 2-like
LOC118271662	protein_coding	5.30141	16.7169	3.37448	0	0	0	0	0	0	0	0.0724335	0.102932	0	0	0	0	0	0	0	0	0	XP_035443674.1	UPF0047 protein YjbQ-like
LOC118271999	protein_coding	3.83824	62.9376	2.64839	0	0	0	0	0	0	0	0	0	0	0	0	0	0	0	0	0	0	XP_035444180.1	arginine--tRNA ligase, cytoplasmic-like
LOC118271895	protein_coding	0.357595	306.95	0.158068	0	0.312174	0	0.346466	0.892473	0.274163	0	0	0	0	0	0	0.315091	0	0.319178	0.329086	0	0	XP_035444048.1	trypsin-1-like
LOC118272104	protein_coding	1.68094	4.55681	56.3462	0	0.733713	0	1.22147	0.349602	0.322188	0.426043	1.72251	0.815923	0	0.833036	0	0	0	0	0	0	0	XP_035444339.1	uncharacterized protein LOC118272104 isoform X3
LOC118272073	protein_coding	0	70.3089	0.0338065	0.949601	0.600889	0.631998	0.222299	0.190876	1.05545	0	0	0	0.455885	0.227411	0	0.202169	0.565207	0.409581	0.211147	0	0.217203	XP_035444279.1	protein spaetzle 4-like isoform X2
LOC118271664	protein_coding	2.1972	4.01213	1.30928	0.535911	0.593449	0.167189	0.282274	0.444351	0.260595	0	0.0331718	0	0	0.0481275	0.0498457	0.0427854	0	0	0	0	0.0459673	XP_035443676.1	uncharacterized protein LOC118271664 isoform X1
LOC118271678	protein_coding	0.631815	6.06321	1.64078	0.027239	0.0344726	0	0	0	0	0.0400342	0	0	0.0392308	0	0	0	0	0	0	0	0.0373825	XP_035443711.1	disks large homolog 5-like isoform X3
LOC118271594	protein_coding	0	1158.31	1.01523	0	0	0.249729	1.05407	0	0	0	0.247742	0	0	0	0	0.31954	0	0	0	0	0	XP_035443575.1	zonadhesin-like
LOC118271848	protein_coding	0	2979.4	2.4464	0	0.391741	0	0.434774	0.373316	0.344042	0	0	0	0	0	0	0.790805	0	1.20159	0.825927	1.66633	0.424808	XP_035443984.1	serine protease inhibitor swm-1-like isoform X2
LOC118271880	protein_coding	0.136105	25.3846	0.200542	0	0	0	0	0.226457	0.626097	0.275972	0.185961	0	0.270433	0.269802	0	0.719564	0	0	0	0	0.257692	XP_035444027.1	uncharacterized protein LOC118271880
LOC118271975	protein_coding	2.51511	0.145454	577.423	0	0.585505	0	0	0	0	0	0	0	0	1.32953	0	1.77293	2.20295	2.39457	1.85168	4.98108	3.17464	XP_035444151.1	uncharacterized protein LOC118271975
LOC118271805	protein_coding	0.17581	2.61176	5.45289	0.121273	0.306957	0	0.596183	0	0.269582	0.26736	0.24021	0.0853377	0	0.0871275	0	0.0774565	0.216547	0	0.0808966	0.244817	0.0832168	XP_035443917.1	uncharacterized protein LOC118271805 isoform X1
LOC118271807	protein_coding	4.04638	0.16715	129.406	0	0	0	0	0	0	0	0	0	0	0	0	0	0	0	0	0	0	XP_035443920.1	uncharacterized protein LOC118271807
LOC118271750	protein_coding	4.66977	27.2875	10.1871	0.178955	0.226479	0.0893266	0.125679	0.431653	0.0994513	0	0	0	0	0	0	0	0	0	0	0	0	XP_035443823.1	myeloid leukemia factor-like isoform X2
LOC118272039	protein_coding	0.666669	44.1452	15.6119	0	0	0	0	0	0	0	0	0	0	0	0	0	0	0	0	0	0	XP_035444233.1	myb-like protein AA
LOC118271672	protein_coding	31.8969	301.704	129.663	5.22689	12.1572	6.48732	12.1037	5.62233	8.94978	0	0	0	0	0	0	0.180453	0.168166	0.182794	0	0	0	XP_035443698.1	non-specific lipid-transfer protein-like
LOC118271673	protein_coding	4.41129	8.1962	9.22873	0	0	0	0	0	0	0.253745	0.0854919	0.30372	0.372979	1.55045	0.0642322	0	0	0	0	0	0	XP_035443699.1	ski oncogene-like
LOC118271755	protein_coding	4.3726	40.1383	8.24672	0	0	0	0	0	0	0	0	0	0	0	0	0	0	0	0	0	0	XP_035443836.1	congested-like trachea protein
LOC118272005	protein_coding	12.3168	66.6559	50.5479	0	0	0	0	0	0	0	0	0	0	0	0	0	1.48459	0.806865	0	0	0	XP_035444185.1	thrombin inhibitor rhodniin-like
LOC118272477	protein_coding	3.09683	5.91017	17.6262	0	0	0	0	0	0	0.23921	0.0805947	0.229058	0	0.818518	0.121106	0.51976	0.0968737	0.1053	0.217138	0.438082	0.111683	XP_035444908.1	uncharacterized protein LOC118272477
LOC118272391	protein_coding	1.93207	11.5761	0.438511	0.0331114	0	0.0330555	0.139523	0	0	0	0	0	0	0.0951544	0	0.803629	0.906572	0.599827	0.485922	0.802115	0.408975	XP_035444763.1	calcium-transporting ATPase type 2C member 1-like isoform X3
LOC118272496	protein_coding	0.941427	5.35133	2.77427	0	0	0	0	0	0	0.200934	0.203097	0.28861	0	0.392885	0.305183	0	0	0.0884512	0	0	0	XP_035444938.1	nucleolar protein dao-5-like
LOC118272861	protein_coding	0.0753059	4.93214	3.92793	0	0.525925	0	0.437773	0	0.115472	0.152694	0	0.146213	0	0	0	0.13271	0	0	0.138604	0.279638	0	XP_035445468.1	uncharacterized protein LOC118272861 isoform X2
LOC118272596	protein_coding	0.0768975	3.302	4.57746	0.530436	0.26852	0	0.298017	0	0	0.155921	0.210131	0	0	0	0	0	0	0	0	0	0	XP_035445091.1	uncharacterized protein LOC118272596 isoform X2
LOC118272574	protein_coding	0.772694	5.29534	1.98861	0.0710669	0	0	0	0	0.157977	0	0	0	0.204707	0	0	0.18156	0	0.0919575	0	0	0.0975314	XP_035445058.1	activating transcription factor 7-interacting protein 1-like
LOC118272584	protein_coding	4.40849	37.5655	2.38173	0	0	0	0	0	0	0	0	0	0	0	0	0.161854	0.150833	0	0	0	0.173891	XP_035445072.1	probable cytosolic oligopeptidase A
LOC118272549	protein_coding	4.40619	34.3495	6.5788	0	0	0	0	0	0	0	0	0	0	0	0	1.86358	1.35076	2.9365	1.29757	2.18157	0.667392	XP_035445023.1	ER membrane protein complex subunit 8/9 homolog
LOC118272530	protein_coding	2.42749	21.6897	8.15498	0.223263	3.39064	0	0	0	0.372224	0	0	0	0	0	0	1.85376	1.32887	1.58891	3.27646	2.554	2.14482	XP_035444998.1	uncharacterized protein LOC118272530 isoform X2
LOC118272529	protein_coding	5.04585	38.3345	11.7562	2.28415	2.47777	1.73737	5.19436	3.54185	3.26411	0	0	0	0	0	0	0.138941	0	0.281485	0.145111	0.146383	0.746367	XP_035444995.1	uncharacterized protein LOC118272529 isoform X2
LOC118272520	protein_coding	30.793	92.572	94.6232	0	0	0	0	0	0	0	0	0	0	0	0	0	0	0	0	0	0	XP_035444979.1	diphosphoinositol polyphosphate phosphohydrolase 2-like
LOC118272859	protein_coding	0.70767	7.97299	1.02983	0.192849	0.183047	0.216589	0.203154	0.261656	0.107172	0	0	0	0	0	0	0	0.0286961	0	0	0.0324424	0	XP_035445464.1	serine/threonine-protein kinase SMG1-like
LOC118272844	protein_coding	12.0107	51.0007	23.943	0	0	0	0	0	0	0	0	0	0	0	0	0	0	0	0	0	0	XP_035445445.1	uncharacterized Golgi apparatus membrane protein-like protein CG5021 isoform X1
LOC118272398	protein_coding	0.568192	13.5211	2.36482	0	0	0	0	0	0	0	0	0	0	0	0	0.0741713	0.0230403	0	0	0.0260482	0	XP_035444779.1	low-density lipoprotein receptor-related protein 2-like isoform X4
LOC118272351	protein_coding	6.49409	37.6065	12.6224	0.667175	0.241243	0.570899	0	0.459793	0.105935	0	0	0.134137	0.411811	0.13695	0.283679	0.243498	0.226917	0	0.508625	0.769624	0.130803	XP_035444671.1	alanine aminotransferase 2-like isoform X2
LOC118272420	protein_coding	17.3447	1.15354	37.2441	0	0	0	0	0	0	0	0	0	0	0	0	0	0	0	0	0	0	XP_035444820.1	LOW QUALITY PROTEIN: alanine aminotransferase 1-like
LOC118272479	protein_coding	1.6826	21.3955	0.112976	0	0	0	0	0	0	0	0	0	0	0	0	0	0	0	0	0	0	XP_035444910.1	protein cueball-like
LOC118272723	protein_coding	1.02814	13.8532	2.64418	0	0	0	0	0	0	0.216591	0	0.0518498	0.106122	0.423498	0.328963	0.0941227	0.13157	0.28603	0.344061	0.148747	0.202245	XP_035445266.1	maternal protein tudor-like isoform X1
LOC118272728	protein_coding	3.33018	15.6641	23.1601	0	0	0	0	0	0	0	0	0	0.294085	0	0	0	0	0	0	0	0	XP_035445272.1	ankyrin repeat domain-containing protein 54-like
LOC118272403	protein_coding	1.06687	17.2214	5.72075	0	0	0	0	0	0	0	0	0	0	0.165873	0	0.0737307	0	0	0	0.0776802	0	XP_035444791.1	cyclin-dependent kinase 14-like isoform X4
LOC118272429	protein_coding	1.37743	21.986	0.224812	0	0	0	0	0	0	0	0	0	0	0	0	0	0	0	0	0	0	XP_035444833.1	protein cueball-like isoform X2
LOC118272508	protein_coding	0.0694376	3.3732	17.393	0.383183	0.727412	0	0	0	0	0.563179	1.32822	0.269639	0	0	0	0	0.228072	0	0	0	0	XP_035444960.1	DNA ligase 1-like
LOC118272776	protein_coding	0.179631	15.1671	6.63453	0	0.627258	0.164933	0	0	0	0.728456	2.78156	0.232514	0.237946	0.712171	0.245865	0	0	0	0	0	0	XP_035445346.1	dynein regulatory complex subunit 3-like
LOC118272651	protein_coding	1.02908	11.2226	24.7371	0.202816	0.256676	0	0	0	0	0.89426	1.20518	0	0	0	0	0.259075	0	0.262435	0	0.272953	0	XP_035445169.1	uncharacterized protein LOC118272651 isoform X1
LOC118272706	protein_coding	8.41767	62.0387	54.1291	0	0	0	0	0	0	0	0	0	0	0	0	1.20604	0.224783	0.733008	1.00768	1.52477	0.777438	XP_035445243.1	ubiquitin domain-containing protein UBFD1-like
LOC118272923	protein_coding	1.0244	10.2688	49.1727	0	0.39746	0	1.32336	0.378766	0	0	0	0	0	0	0	0	0	0.406377	0	0	0	XP_035445544.1	uncharacterized protein LOC118272923
LOC118272423	protein_coding	0.287145	5.12418	5.70566	0.113184	0.143241	0	0.476928	0	0	0.499051	1.12094	0.637162	0	0	0	0	0	0	0	0	0	XP_035444825.1	uncharacterized protein LOC118272423
LOC118272424	protein_coding	4.36624	35.0505	9.21096	0	0	0	0	0	0	0	0	0	0	0	0	0	0.113819	0	0	0	0	XP_035444826.1	cell division cycle protein 27 homolog
LOC118272640	protein_coding	0.30835	2.27364	35.3472	0	0	0	0	0	0	1.87567	3.37041	0.598689	0	0	0	0	0	0	0	0	0	XP_035445152.1	uncharacterized protein LOC118272640
LOC118272441	protein_coding	6.54074	52.7644	38.2263	0	0	0	0	0	0	0	0	0	0	0	0	0	0	0	0	0	0	XP_035444854.1	SRSF protein kinase 3-like
LOC118272481	protein_coding	2.04061	11.129	5.03747	0.87687	0.876105	0.460731	1.42611	0.556599	0.615544	0	0	0	0	0	0	0.825341	1.20865	0.656892	0.800425	0.869552	0.633371	XP_035444913.1	actin cytoskeleton-regulatory complex protein PAN1-like isoform X2
LOC118272408	protein_coding	0.0422103	157.525	0.0995108	0.232933	0.442186	0	0.981519	0.561851	0.258896	0	0	0	0	0.334696	0.346645	0	0.138642	0.301404	0	0	0	XP_035444802.1	uncharacterized protein LOC118272408
LOC118272804	protein_coding	6.49199	21.3152	6.40668	0.520715	1.1862	0.623803	1.3165	0.879203	0.463006	0.918379	1.23768	0.732836	0.749956	0.598565	0.619934	0	0	0	0.13894	0	0	XP_035445378.1	protein disulfide-isomerase TMX3-like
LOC118272320	protein_coding	57.6497	165.372	133.861	0	0	0	0	0	0	0	0	0	0	0	0	0	0	0	0	0	0	XP_035444601.1	ubiquitin-conjugating enzyme E2 variant 2-like
LOC118272319	protein_coding	1.72701	76.0982	2.06181	0	0	0	0	0	0	0	0	0	0	0	0	0	0	0	0	0	0	XP_035444600.1	puromycin-sensitive aminopeptidase-like
LOC118272329	protein_coding	15.5759	54.2633	77.3327	0	0	0	0	0	0	0	0	0	0	0	0	0	0	0	0	0	0	XP_035444614.1	LOW QUALITY PROTEIN: uncharacterized protein C16orf52 homolog A-like
LOC118272488	protein_coding	5.97524	116.493	15.1758	0	0	0	0	0	0	0	0	0	0	0	0	0	0	0	0	0	0	XP_035444918.1	LOW QUALITY PROTEIN: fat storage-inducing transmembrane protein-like
LOC118272647	protein_coding	5.4578	19.5811	33.9142	0	0	0	0	0	0	0	0	0	0	0	0	0	0	0	0	0	0	XP_035445160.1	YTH domain-containing protein 1-like
LOC118272748	protein_coding	4.38072	15.2322	5.12109	0	0	0	0	0	0	0	0	0	0	0	0	0	0	0	0	0	0	XP_035445295.1	xylosyltransferase oxt-like
LOC118272709	protein_coding	22.8606	27.0793	18.4374	0.184435	0.233413	0.184123	0	0	0	1.8975	0.547975	1.03827	2.12504	3.44514	1.09789	0	0	0	0	0	0	XP_035445248.1	cAMP-dependent protein kinase type I regulatory subunit-like isoform X2
LOC118272711	protein_coding	382.614	2877.83	4772.84	0	0	0	0	0	0	0	0	0	0	0	0	0	0	0	0	0	0	XP_035445251.1	gamma-aminobutyric acid receptor-associated protein
LOC118272710	protein_coding	91.8786	255.486	160.902	0	0	0	0	0	0	0	0	0	0	0	0	0	0	0	0	0	0	XP_035445250.1	transcription elongation factor spt5-like
LOC118272820	protein_coding	3.40521	17.6417	31.5536	0	0	0	0	0	0	0	0	0	0	0	0	0	0	0	0	0	0	XP_035445409.1	E3 ubiquitin-protein ligase rnf146-like
LOC118272632	protein_coding	28.1693	70.1779	70.4558	0	0	0	0	0	0	0	0	0	0	0	0	0	0	0	0	0	0	XP_035445145.1	acyl-protein thioesterase 2-like
LOC118272634	protein_coding	12.2437	30.9635	54.9161	0	0	0	0	0	0	0	0	0	0	0	0	0	0	0	0	0	0	XP_035445147.1	UBA-like domain-containing protein 2-A
LOC118272633	protein_coding	9.87698	38.9539	111.804	0	0	0	0	0	0	0	0	0	0	0	0	0	0	0	0	0	0	XP_035445146.1	oxidative stress-responsive serine-rich protein 1-like
LOC118272637	protein_coding	2.47279	36.9773	628.625	5.19839	7.40124	8.75747	5.47618	1.56736	6.86117	0	0.643541	0	0	0	0	3.32019	0.386763	0.840811	1.30037	5.68432	0	XP_035445150.1	uncharacterized protein LOC118272637
LOC118272794	protein_coding	5.59262	17.6733	34.9627	0	0	0	0	0	0	0	0	0	0	0	0	0	0	0	0	0	0	XP_035445367.1	tRNA-splicing endonuclease subunit Sen34-like isoform X2
LOC118272793	protein_coding	6.6436	9.38194	26.3163	0	0	0	0	0	0	0	0	0	0	0	0	0	0	0	0	0	0	XP_035445364.1	epimerase family protein SDR39U1-like
LOC118272792	protein_coding	30.4329	7.52725	29.1651	0	0	0	0	0	0	0	0	0	0	0	0	0	0	0	0	0	0	XP_035445362.1	purine nucleoside phosphorylase-like isoform X1
LOC118272415	protein_coding	41.2891	188.298	30.0197	0	0	0	0	0	0	0	0	0	0	0	0	0	0	0	0	0	0	XP_035444807.1	cytochrome b-c1 complex subunit 2, mitochondrial-like
LOC118272837	protein_coding	2.91235	34.1312	15.5155	0	0	0	0	0	0	0	0	0	0	0	0	0	0	0	0	0	0	XP_035445433.1	DIS3-like exonuclease 2 isoform X2
LOC118272664	protein_coding	0	83.7021	3.41024	2.15746	0	0.430764	1.21213	0.520396	1.43877	0.634181	0	1.21453	0	2.48001	0.642138	1.10237	2.56826	0.558332	2.30266	1.74213	0	XP_035445186.1	proline-rich protein 27-like
LOC118272927	protein_coding	2.98716	4.42681	739.581	0	0	0	0	0	0	0	0	0	0	0	0	0	0	0	0	0	0	XP_035445547.1	cuticle protein 16.5-like
LOC118272368	protein_coding	11.7533	0	3350.07	0	0	0	0	0	0	0	0	0	0	0	0	0	0	0	0	0	0	XP_035444707.1	uncharacterized protein LOC118272368
LOC118272371	protein_coding	1.46764	0	510.994	0	0	3.53733	0	0	0	0	0	0	0	0	0	0	0	0	0	0	0	XP_035444710.1	cuticle protein 21-like
LOC118272373	protein_coding	7.39077	0.328787	2150.71	0	0.661743	7.30803	0	0.630619	0.581169	0	0	0	0	0	0	0	0	0.67659	0	0	0	XP_035444711.1	cuticle protein 21-like
LOC118272366	protein_coding	0.225296	0.39088	29.6772	0	0	0	0	0	0	0	0	0	0	0.446607	0	0	0	0	0	0	0	XP_035444705.1	cuticle protein 16.5-like
LOC118272702	protein_coding	0.0382601	44.939	0.0225495	0.422267	0	0	0.148277	0.254635	0.117334	0	0	0	0	0.151687	0	0	0	0	0	0	0	XP_035445239.1	uncharacterized protein LOC118272702
LOC118272397	protein_coding	3.55711	56.3453	7.79888	0.0654316	0.165615	0.0653212	0.0919041	0	0.14545	0	0.0648015	0.276258	0.0942374	0.282052	0.097374	0.250745	0	0.169331	0.174588	0.088059	0.0897975	XP_035444775.1	3-phosphoinositide-dependent protein kinase 1-like isoform X3
LOC118272941	protein_coding	10.7019	172.088	19.462	0	0	0	0	0	0	0	0	0	0	0	0	0	0	0	0	0	0	XP_035445575.1	ATP-dependent RNA helicase dbp2-like isoform X1
LOC118272353	protein_coding	6.58069	27.6974	14.5495	0	0	0	0	0	0	0	0	0	0	0	0	0	0	0	0	0	0	XP_035444683.1	transcription initiation factor IIA subunit 1-like
LOC118272948	protein_coding	19.0626	6.29958	113.286	0	0	0	0	0	0	0	0	0	0	0	0	0	0	0	0	0	0	XP_035445590.1	uncharacterized protein LOC118272948
LOC118272943	protein_coding	3.31613	18.5486	10.6476	0	0	0	0	0	0	0	0.283178	0	0	0	0	0	0	0	0	0	0	XP_035445582.1	glomulin-like isoform X1
LOC118272461	protein_coding	0.477408	7.83911	4.0397	0	0	0.093931	0	0	0	0	0	0	0	0.135196	0	0.360569	0	0.121748	0	0	0	XP_035444886.1	uncharacterized protein LOC118272461 isoform X2
LOC118272656	protein_coding	6.3419	36.0859	7.31713	0	0	0	0	0	0	0	0	0	0	0	0	0	0	0	0	0	0	XP_035445179.1	DEAD-box ATP-dependent RNA helicase 20-like
LOC118272630	protein_coding	2.00057	754.813	4.01625	1.72498	5.02106	2.92752	3.14974	2.70451	3.45106	0	0	0	0	0	0	8.59355	11.2939	6.91936	9.89575	11.3754	8.04896	XP_035445144.1	putative inactive cysteine synthase 2
LOC118272516	protein_coding	20.1959	65.2549	40.1423	0	0	0	0	0	0	0	0	0	0	0	0	0	0	0	0	0	0	XP_035444972.1	mitochondrial carrier homolog 2-like
LOC118272307	protein_coding	1.48624	19.756	3.39763	0	0	0	0	0	0	0	0	0	0	0	0	0	0	0	0	0	0	XP_035444585.1	E3 ubiquitin-protein ligase MARCHF6-like
LOC118272382	protein_coding	0.878322	9.73573	2.30072	0.134636	0.170391	0.268818	0.756432	0.162377	0.149644	0.0989402	0.333349	0.473706	0.193909	0.193457	0.300545	0.257975	0.721226	0.696855	0.628676	0.45299	0.369547	XP_035444723.1	putative sodium-coupled neutral amino acid transporter 10
LOC118272383	protein_coding	0.354085	4.67098	0.741205	0.0336892	0.213179	0	0.236597	0.121891	0.112333	0.247572	0.133459	0.142239	0.0485207	0.0968149	0.0501356	0.129103	0	0.0871848	0.0898912	0.0453395	0.0924693	XP_035444726.1	zinc finger protein 846-like isoform X2
LOC118272589	protein_coding	15.2217	58.0306	103.406	0	0	0	0	0	0	0	0	0	0	0	0	0	0	0	0	0	0	XP_035445080.1	mediator of RNA polymerase II transcription subunit 10-like
LOC118272616	protein_coding	0.941811	7.18962	40.0768	0.259863	0.328873	0	0.365	0.62681	0.288829	0	0	0	0	0	0	0.331947	0	0.672504	0.34669	0	0.356633	XP_035445122.1	calmodulin-2-like
LOC118272899	protein_coding	11.5368	124.938	0.884411	0	0	0	0	0	0	0	0	0	0	0	0	0	0	0	0	0	0	XP_035445514.1	LOW QUALITY PROTEIN: fatty acid synthase-like
LOC118272693	protein_coding	1.66854	2.95275	5.80203	0	0	0	0	0	0	0.676641	0.729517	0.51834	0.265225	0.529211	0.137026	0.705705	0.109609	0.238286	0.122841	0.495672	0.505458	XP_035445228.1	uncharacterized protein LOC118272693 isoform X2
LOC118272692	protein_coding	77.4807	128.91	249.632	0	0	0	0	0	0	0	0	0	0	0	0	0	0	0	0	0	0	XP_035445226.1	proteasome subunit alpha type-6-like
LOC118272694	protein_coding	49.6765	131.923	108.134	0	0	0	0	0	0	0	0	0	0	0	0	0	0.217554	0	0	0	0	XP_035445230.1	ras-related protein Rab-10-like
LOC118272910	protein_coding	39.5335	47.4903	18.7681	0	0	0	0	0	0	0	0	0	0	0	0	0	0	0	0	0	0	XP_035445529.1	cytosolic Fe-S cluster assembly factor NUBP1 homolog
LOC118272911	protein_coding	5.52799	53.8914	16.8592	0	0	0	0	0	0	0	0	0	0	0	0	0	0	0	0	0	0	XP_035445530.1	FAD-linked sulfhydryl oxidase ALR-like
LOC118272914	protein_coding	2.61278	19.8951	324.235	0	1.01373	0	2.25018	0	0.890301	10.5955	23.0057	1.12732	0	3.45289	0	0	0	0	0	0	0	XP_035445535.1	cytochrome c oxidase subunit 6B1-like
LOC118272915	protein_coding	5.29293	22.506	17.3364	0	0	0	0	0	0	0	0	0.336941	0	0.688017	0.35629	0.917472	0.854999	2.47832	0.95822	1.61103	0.657135	XP_035445536.1	oxysterol-binding protein-related protein 11-like
LOC118272917	protein_coding	5.4416	11.6888	18.9756	0.714971	0.90484	0.713764	0	0.646712	0.397333	0.262705	0.531064	1.25778	0.257433	0.770497	0.798005	1.36995	0.851109	1.15643	2.62312	2.40555	0.735913	XP_035445538.1	aprataxin and PNK-like factor isoform X2
LOC118272919	protein_coding	23.6178	58.8101	47.6012	0	0	0	0	0	0	0	0	0	0	0	0	0	0	0	0.225232	0	0	XP_035445541.1	LOW QUALITY PROTEIN: actin-related protein 2/3 complex subunit 1A-B-like
LOC118272918	protein_coding	1.19732	64.685	0.182952	0	0	0	0	0	0	0	0	0	0	0	0	0	0	0	0	0	0	XP_035445539.1	brefeldin A-inhibited guanine nucleotide-exchange protein 1-like
LOC118272682	protein_coding	5.89864	29.7322	11.381	0	0	0	0	0	0	0	0	0	0	0	0	0	0	0	0	0	0	XP_035445209.1	mitotic checkpoint protein BUB3-like
LOC118272457	protein_coding	1.36642	84.1137	78.7678	0	0	0	0	0	0	0	0	0	0	0	0	2.22278	1.38095	0.93817	2.70842	3.51278	1.99007	XP_035444876.1	uncharacterized protein LOC118272457 isoform X1
LOC118272390	protein_coding	1.30763	137.58	2.60565	0	0	0	0	0	0	1.26257	1.53139	2.90158	2.22702	1.23435	1.5341	1.09734	1.63619	2.44545	1.14607	2.54346	1.41473	XP_035444760.1	retinol dehydrogenase 11-like
LOC118272358	protein_coding	6.96163	27.8449	1.90409	0	0	0	0	0	0	0	0	0	0	0	0	0	0	0	0	0.0773984	0	XP_035444689.1	myc proto-oncogene protein-like
LOC118272339	protein_coding	22.4589	113.578	31.6756	0	0	0	0	0	0	0	0	0	0	0	0	0	0	0.350149	0	0	0	XP_035444632.1	dimethyladenosine transferase 1, mitochondrial-like
LOC118273698	protein_coding	242.123	4.52565	96.1853	0	0	0	0	0	0	0	0	0	0	0	0	0	0	0	0	0	0	XP_035446688.1	androgen-dependent TFPI-regulating protein-like
LOC118273118	protein_coding	0.664139	2.38681	28.5741	0.261783	0.331303	0.130671	0.367696	0.631441	0.436445	0.961883	0.518524	0.736849	0	1.31653	0.389581	1.5048	1.0907	1.18558	2.27013	0.528469	1.25744	XP_035445808.1	uncharacterized protein LOC118273118
LOC118273115	protein_coding	1.49441	39.0948	8.63152	0.294525	0.447288	0.176417	0.248211	0.284167	0.458297	0	0	0	0	0	0	0	0	0	0	0	0	XP_035445799.1	GTPase-activating protein skywalker-like isoform X3
LOC118273508	protein_coding	36.8651	84.4238	165.948	0	0	0	0	0	0	0	0	0	0	0	0	23.9573	26.7912	26.5521	28.8482	27.0224	26.9502	XP_035446396.1	Krueppel-like factor 10
LOC118273279	protein_coding	0.35534	3.60267	25.8906	0.122556	0.310205	0	0.430351	0	0	2.07144	4.97641	0.431203	0.176511	0.352197	0	0	0	0	0.163505	0	0.0840972	XP_035446071.1	uncharacterized protein LOC118273279
LOC118273035	protein_coding	12.8351	43.6919	16.1088	0	0	0	0	0	0	0	0	0	0	0	0	0	0	0	0	0	0	XP_035445675.1	uncharacterized protein LOC118273035
LOC118273490	protein_coding	14.6327	16.0281	1.95653	0	0	0	0	0	0	0	0	0	0	0	0	0	0	0	0	0	0	XP_035446375.1	MARVEL domain-containing protein 1-like
LOC118273223	protein_coding	53.1754	337	113.933	0	0	0	0	0	0	0	0	0	0	0	0	0	0	0	0	0	0	XP_035445976.1	lysosome-associated membrane glycoprotein 2-like
LOC118273577	protein_coding	0.609323	85.3272	0.282166	0	0	0	0	0	0	0	0	0	0	0	0	0	0	0	0	0	0	XP_035446516.1	sodium/potassium-transporting ATPase subunit beta-1-like
LOC118273070	protein_coding	2.85608	22.6081	304.275	0.164176	0.103888	0.0819497	0.1153	0.396006	0.456191	0.120648	0.243893	0.231056	0.236454	0.353853	0.122162	0	0	0	0	0	0	XP_035445728.1	probable kinetochore protein nuf2 isoform X1
LOC118273584	protein_coding	2.69018	4.95022	31.8546	0	0	0	0	0	0	0	0	0	0	0	0	0	0	0	0	0	0	XP_035446525.1	calcium and integrin-binding protein 1-like
LOC118273638	protein_coding	3.4005	12.6844	58.8557	0.938261	3.56228	0	2.19644	0	0	0	0	0	0	0	0	0	0.372305	0	0	0.420909	0	XP_035446598.1	adenylate kinase isoenzyme 1-like isoform X2
LOC118273706	protein_coding	0.180676	7.92102	5.93863	0.230085	0.630906	0	1.07725	0	0.170488	0.112722	0.417761	0.215876	0	0.110202	0	0.342894	0.319545	0.19848	0.153481	0.0516088	0.210511	XP_035446695.1	putative leucine-rich repeat-containing protein DDB_G0290503
LOC118273707	protein_coding	8.20127	0.361139	0.981445	0.114867	0.872229	0.229347	0.484021	0.415602	0.127671	0.337649	0	0.32332	0.330873	0	0	0	0	0	0	0	0	XP_035446696.1	integrin beta-PS-like
LOC118273708	protein_coding	40.6693	2.93387	12.1342	3.61605	2.95247	1.04805	1.31072	1.96952	1.03719	0.857201	0.115523	0.164164	0.503999	0.67043	0.347182	0	0	0	0	0	0	XP_035446698.1	integrin beta-PS-like
LOC118273005	protein_coding	2.40294	64.8127	5.16663	0	0.0776934	0	0.086228	0	0	0	0	0	0	0	0	1.01946	1.4616	2.06535	2.53898	1.48717	1.26377	XP_035445626.1	LOW QUALITY PROTEIN: serine/threonine-protein kinase 24-like, partial
LOC118273007	protein_coding	0.0715542	8.96938	6.03063	0.493579	0.374793	0	0.415963	0	0	0.145086	1.17318	0	0	0	0	0	0	0	0	0	0	XP_035445630.1	tubulin glycylase 3A-like isoform X3
LOC118273560	protein_coding	2.25786	11.9995	2.73793	0	0	0	0	0	0	0	0	0	0	0	0	0	0	0	0	0	0	XP_035446491.1	LOW QUALITY PROTEIN: uncharacterized protein LOC118273560
LOC118273461	protein_coding	13.3787	92.846	43.1851	0	0	0.488106	2.06023	2.94835	0.815146	0	0	0	0	1.40507	0.363809	0	0	0	0	0	0	XP_035446332.1	26S proteasome non-ATPase regulatory subunit 7-like
LOC118273084	protein_coding	29.1575	195.705	38.7199	0	0	0	0	0	0	0	0	0	0	0	0	0	0	0	0	0	0	XP_035445749.1	protein l(2)37Cc
LOC118273083	protein_coding	18.9876	64.0898	69.3723	0.99318	1.25693	0.247876	0	0	0.551942	0	3.19675	0	0.357605	0	0	0.31717	0.295573	0.321283	0	0	0	XP_035445748.1	26S proteasome non-ATPase regulatory subunit 7-like
LOC118273335	protein_coding	1.4704	9.07889	130.452	0	0	0	0	0	0	4.20911	15.3631	2.68699	2.74976	3.42918	1.06548	1.21942	1.13638	1.23523	1.27358	0.64237	0	XP_035446132.1	uncharacterized protein LOC118273335
LOC118273714	protein_coding	18.7737	28.2288	47.2624	0	0	0	0	0	0	0	0	0	0	0	0	0	0	0	0	0	0	XP_035446707.1	transcription elongation factor S-II-like
LOC118273669	protein_coding	7.72785	13.6868	22.7459	0	0	0	0	0	0	0	0	0	0	0	0	0	0	0	0	0	0	XP_035446653.1	cyclin-Y-like protein 1
LOC118273025	protein_coding	0.971879	46.8756	8.37926	0	0.0969636	0.0764877	0.107615	0	0	0	0.0758792	0	0.110347	0	0	0	0	0	0.102217	0.103113	0	XP_035445667.1	long-chain fatty acid transport protein 4-like
LOC118273026	protein_coding	2.66013	70.0411	56.2631	5.92188	7.28339	4.41309	6.91195	5.83431	6.48926	0	0	0	0	0	0	0	0	0	0	0	0	XP_035445668.1	long-chain fatty acid transport protein 4-like
LOC118273141	protein_coding	3.11507	8.27393	3.5394	0	0	0	0	0	0	0.130232	0	0	0	0	0	0	0	0	0	0	0	XP_035445840.1	uncharacterized protein LOC118273141 isoform X2
LOC118273241	protein_coding	2.95273	10.411	61.583	0	0	0	0	0	0	0	0	0	0	0	0	0	0	0	0	0	0	XP_035446002.1	clavesin-2-like
LOC118273058	protein_coding	17.0817	33.973	76.6112	0	0	0	0	0	0	0	0	0	0	0	0	0	0	0	0	0	0	XP_035445714.1	coiled-coil domain-containing protein 25-like
LOC118273059	protein_coding	11.3757	30.6026	91.9054	0	0	0	0	0	0	0	0	0	0	0	0	0	0	0	0	0	0	XP_035445716.1	protein Dr1-like
LOC118273060	protein_coding	10.8316	142.291	85.5639	0	0	0	0	0	0	0	0	0	0	0	0	0.147972	0	0	0	0	0	XP_035445717.1	dnaJ homolog subfamily C member 7-like
LOC118273063	protein_coding	1.58525	22.3957	79.5496	0	0.790797	0.311902	0.438833	0.376801	0.347254	1.83676	11.1391	1.75881	0	0.448924	0	0.399094	0.371919	0	0	0.420472	0	XP_035445720.1	uncharacterized protein LOC118273063
LOC118273062	protein_coding	0	119.221	1.78324	0	0	0	0	0	0	0	0	0	0.462446	0	0	0	0	0.830951	0.428373	1.29638	0	XP_035445719.1	uncharacterized protein LOC118273062
LOC118273061	protein_coding	13.4807	93.6349	63.5337	0	0	0	0	0	0	0	0	0	0	0	0	0	0	0	0	0	0	XP_035445718.1	dnaJ homolog subfamily A member 2-like
LOC118273484	protein_coding	3.20513	25.5743	6.23734	0	0	0	0	0	0.0927294	0	0	0	0	0	0	0	0	0	0	0	0	XP_035446366.1	centrosomin-like isoform X2
LOC118273486	protein_coding	2.121	27.577	4.18177	0.487687	0.0881712	0.208656	0.684997	0.756217	0.154871	0	0	0	0	0	0	1.51292	0.663483	1.17194	1.67306	1.5002	1.14736	XP_035446369.1	uncharacterized protein LOC118273486 isoform X1
LOC118273483	protein_coding	1.92224	24.8042	13.1702	0	0.119863	0.0945513	0.13303	0.228451	0.210537	0	0	0	0	0	0	0	0	0	0	0	0	XP_035446361.1	glycerophosphocholine phosphodiesterase GPCPD1-like isoform X3
LOC118273092	protein_coding	6.65946	45.0859	5.68677	0	0	0	0	0	0	0	0	0	0	0	0	0	0	0	0	0	0	XP_035445760.1	serine/threonine-protein phosphatase 1 regulatory subunit 10-like
LOC118273372	protein_coding	17.3083	133.378	46.6122	0	0	0	0	0	0	0	0	0	0	0	0	0	0	0	0	0	0	XP_035446201.1	calcium load-activated calcium channel-like
LOC118273576	protein_coding	3.50248	40.3516	3.22373	0.329742	0.44941	0.405152	0.641286	0.581227	0.563842	0.633754	0.125603	0.499765	0.474909	1.12983	0.566211	1.58764	1.087	1.08309	1.38743	1.36546	1.11393	XP_035446514.1	uncharacterized protein LOC118273576 isoform X5
LOC118273232	protein_coding	3.49956	51.4238	9.95406	2.09912	3.08162	1.00588	2.71252	0.708853	2.3331	3.45538	1.49681	1.65437	1.57209	0.603237	1.3745	2.25237	1.39933	2.49888	3.69664	3.27704	4.26359	XP_035445986.1	cullin-3-like isoform X1
LOC118273047	protein_coding	11.3115	25.7305	38.8891	0	0	0	0	0	0	0	0	0	0	0	0	0	0	0	0	0	0	XP_035445701.1	ankyrin repeat domain-containing protein 39-like
LOC118273297	protein_coding	6.02469	41.2342	11.631	0	0	0	0	0	0	0	0	0	0	0	0	0	0	0	0	0	0	XP_035446088.1	transcription initiation factor TFIID subunit 5-like
LOC118273019	protein_coding	36.2915	41.4927	18.4912	6.25844	5.66572	6.29348	5.1973	3.03018	4.26502	0	0	0.0642912	0	0	0	0	0	0	0	0	0	XP_035445649.1	collagen alpha-2(IV) chain-like
LOC118273020	protein_coding	23.0229	36.8712	13.3843	0	0	0	0	0	0	0	0	0	0	0	0	0	0	0	0	0	0	XP_035445650.1	collagen alpha-1(IV) chain-like
LOC118273217	protein_coding	8.72872	12.62	31.586	0	0	0	0	0	0	0	0	0	0	0	0	0	0	0	0	0	0	XP_035445968.1	PITH domain-containing protein GA19395-like
LOC118273388	protein_coding	11.5685	48.4879	73.8522	0	0	0	0	0	0	0	0	0	0	0	0	0	0	0	0	0	0	XP_035446226.1	protein crossbronx homolog
LOC118273390	protein_coding	9.25657	4.30588	18.4488	0	0.156151	0	0	0	0	0	0	0	0	0	0	0	0	0	0	0	0	XP_035446228.1	protein big brother-like
LOC118273425	protein_coding	7.37884	35.7021	11.1347	1.2286	2.22124	1.05131	2.46524	1.69341	0.975388	0	0	0	0	0	0	3.81139	3.55187	5.22347	5.38561	4.72419	6.2627	XP_035446289.1	transcription factor Dp-1-like isoform X2
LOC118273498	protein_coding	10.147	66.3733	21.2749	0	0	0	0.16734	0	0	0	0	0	0	0	0	0.608745	0.141823	0.15416	0.158945	0.481015	0	XP_035446386.1	programmed cell death protein 10-like
LOC118273229	protein_coding	10.4025	28.4742	19.2628	0	0	0	0	0	0	0	0	0	0	0	0	0	0	0	0	0	0	XP_035445983.1	GDP-fucose protein O-fucosyltransferase 1-like
LOC118273377	protein_coding	3.16877	31.1416	3.39116	0	0	0	0	0	0	0	0	0	0	0	0	0	0	0	0	0	0	XP_035446206.1	LOW QUALITY PROTEIN: golgin subfamily A member 2-like
LOC118273440	protein_coding	1.64512	42.659	3.72114	0.269898	0.496833	0.220453	0.310168	0.207141	0.109085	0.865483	0.145799	0.897815	0.636085	1.48073	0.876342	0	0	0	0	0	0	XP_035446306.1	LOW QUALITY PROTEIN: chromodomain-helicase-DNA-binding protein 7-like
LOC118273552	protein_coding	14.8886	34.0437	42.1102	0	0	0	0	0	0	0	0	0	0	0	0	0	0	0	0	0	0	XP_035446482.1	WD repeat-containing protein 82
LOC118273678	protein_coding	16.7869	87.8734	108.346	1.47582	2.15509	1.24667	3.66747	1.50607	1.13561	0	0	0	0	0	0	0	0	0.293793	0.454369	0	0.1558	XP_035446662.1	ras-related protein Rab-14
LOC118273680	protein_coding	66.2428	148.61	119.534	0	0	0	0	0	0	0.690575	0	0	0	0	0	0	0	0	0	0	0	XP_035446663.1	probable NADH dehydrogenase
LOC118273683	protein_coding	5.1073	56.7275	8.47946	0	0	0	0.129368	0	0	0	0.0912175	0	0	0.132343	0	0.470614	0.219284	0.476717	0.491515	0.619779	0.632015	XP_035446668.1	E3 ubiquitin-protein ligase Su(dx)-like
LOC118273682	protein_coding	8.7736	170.562	5.8779	0	0	0	0	0	0	0	0	0	0	0	0	0	0	0	0	0	0	XP_035446666.1	alanine--tRNA ligase, cytoplasmic
LOC118273686	protein_coding	12.2516	107.9	27.4734	0	0	0	0	0	0	0	0	0	0	0	0	0	0	0	0	0	0	XP_035446677.1	endoplasmic reticulum-Golgi intermediate compartment protein 3-like
LOC118273685	protein_coding	57.6817	254.662	28.3676	0	0.166738	0.131528	0.185055	0.158896	0.146436	0	0	0	0	0	0	0	0	0	0	0	0	XP_035446673.1	chitin deacetylase 1-like isoform X1
LOC118273193	protein_coding	41.836	285.822	33.8566	0.439468	0.741564	1.7549	1.44029	0.530014	0.651271	0	0	0	0	0	0	0.374248	0.348764	0	1.17261	0.78859	0.20104	XP_035445920.1	chitin deacetylase 1
LOC118272984	protein_coding	3.21047	21.2555	7.30092	0	0	0	0	0	0	0	0	0	0	0	0	0	0	0	0	0	0	XP_035445602.1	LOW QUALITY PROTEIN: integrator complex subunit 2-like
LOC118272986	protein_coding	2.44669	11.2394	16.9437	0	0	0	0	0	0	0	0	0	0	0	0	0	0	0	0	0	0	XP_035445606.1	LOW QUALITY PROTEIN: frizzled-7-B-like
LOC118273107	protein_coding	29.3603	219.702	147.406	0	0	0	0	0	0	0	0	0	0	0	0	0	0	0	0	0	0	XP_035445783.1	protein slowmo-like
LOC118273131	protein_coding	8.48229	28.7639	29.9955	0	0	0	0	0	0	0	0	0	0	0	0	0	0	0	0	0	0	XP_035445823.1	mediator of RNA polymerase II transcription subunit 11-like
LOC118273128	protein_coding	321.335	2529.65	636.967	0	0	0	0	0.255082	0.235079	0.310856	0	0	0	0.303906	0	0	0	0	0	0	0	XP_035445820.1	60S ribosomal protein L3
LOC118273182	protein_coding	4.03185	80.7164	1.54785	2.24534	3.35827	1.78305	3.94221	3.07723	2.26874	0	0.050539	0.502729	0.220489	0.806572	0.0759425	0.912601	1.09345	0.924436	1.15738	0.618099	0.980469	XP_035445905.1	homeotic protein spalt-major-like isoform X5
LOC118273137	protein_coding	6.28236	26.1591	55.4011	1.9501	2.46797	1.94681	2.73907	2.09057	2.64913	1.91076	3.43345	4.57416	1.56034	4.98144	1.93473	0.553564	0	0.560742	0.289075	0.583216	0.594731	XP_035445828.1	protein abrupt-like
LOC118273347	protein_coding	8.47294	17.8124	44.6737	0	0	0	0	0	0	0	0	0	0	0	0	0	0	0	0	0	0	XP_035446145.1	ras-related protein Rab-1A-like
LOC118273194	protein_coding	1.22018	9.37015	2.67615	0	0	0	0	0	0	0	0	0	0	0	0	0	0	0	0	0.0742781	0	XP_035445921.1	formin-like protein 20 isoform X1
LOC118273256	protein_coding	4.10783	14.863	2.54521	0	0	0	0	0	0	0	0	0	0.139522	0	0	0	0	0	0	0	0	XP_035446024.1	5\\'-AMP-activated protein kinase subunit gamma-2-like
LOC118273673	protein_coding	0.993921	8.36848	9.71726	0	0.816634	0	1.13293	0	0.1793	1.89677	6.07107	0.681101	0	0	0	0	0.576105	0	0	0.868421	0	XP_035446657.1	peroxisomal N(1)-acetyl-spermine/spermidine oxidase-like
LOC118273068	protein_coding	7.47004	18.3063	55.7486	1.54584	1.6303	0.771617	2.17126	2.79652	1.14543	1.89332	0.255159	1.08778	1.48426	1.85099	0	4.60751	1.84019	2.00025	3.09352	4.50758	3.88941	XP_035445723.1	probable palmitoyltransferase ZDHHC24
LOC118273066	protein_coding	12.2475	31.2979	26.7681	0	0.178197	0	0	0.169816	0.1565	0	0.139449	0.198164	0	0.40464	0	0.179863	0.167615	0	0.375702	0	0	XP_035445722.1	LOW QUALITY PROTEIN: major facilitator superfamily domain-containing protein 1-like
LOC118273496	protein_coding	139.906	199.675	141.414	0	0	0	0	0	0	0	0	0	0	0	0	0	0	0	0	0	0	XP_035446382.1	adenosylhomocysteinase-like
LOC118273266	protein_coding	15.1723	24.7694	22.7279	0	0	0	0	0	0	0	0	0	0	0	0	0	0	0	0	0	0	XP_035446053.1	39S ribosomal protein L15, mitochondrial-like
LOC118273510	protein_coding	2.44884	26.3055	9.48884	0	0	0	0	0	0	0	0	0	0	0	0	0	0	0	0	0	0	XP_035446398.1	conserved oligomeric Golgi complex subunit 6-like
LOC118273199	protein_coding	38.3923	374.101	86.9994	0	0	0	0	0	0	0	0	0	0	0	0	0	0	0	0	0	0	XP_035445927.1	V-type proton ATPase subunit d
LOC118273200	protein_coding	6.2405	21.654	26.494	0	0	0	0	0	0	0	0	0	0	0	0	0	0	0	0	0	0	XP_035445928.1	probable tRNA(His) guanylyltransferase
LOC118273202	protein_coding	7.47493	42.5297	51.2467	0	0	0	0	0	0	0	0	0	0	0	0	0	0	0.392463	0.404646	0	0	XP_035445932.1	succinate dehydrogenase assembly factor 4, mitochondrial-like isoform X2
LOC118273184	protein_coding	8.9069	35.9365	9.8975	0.255998	0.161991	0.127783	0.359571	0.308743	0	0	0	0	0.553049	0.919597	0.380971	0.32701	0.304742	0.828126	0.683066	0.689053	0.526993	XP_035445908.1	transmembrane 9 superfamily member 4-like
LOC118273602	protein_coding	9.15845	358.285	6.96687	0	0	0	0	0	0	0.287908	0	0.137845	0.141065	0	0.29152	0	0	0.126737	0.130671	0	0	XP_035446544.1	zinc finger protein with KRAB and SCAN domains 1-like
LOC118273211	protein_coding	795.384	873.919	3766.42	0	0	0	0	0	0	0	0	0	0.293289	0	0	0	0	0	0	0	0	XP_035445948.1	profilin
LOC118273722	protein_coding	12.6333	45.0495	39.9658	0.137778	0.348732	0	0.38704	0.166165	0	0.202497	0.136451	0	0.198433	0.79188	0.205038	0.527987	0.164012	0.713112	0.183812	0.185423	0.189084	XP_035446723.1	protein Mo25
LOC118273186	protein_coding	16.2606	127.316	24.0208	0.434188	0	0	0	0.349098	0	0.638143	0	0	0	0	0	0	0	0	0.193087	0.194779	0	XP_035445910.1	lysine--tRNA ligase-like isoform X1
LOC118273187	protein_coding	7.59031	29.0029	102.785	0	0	0	0	0	0	0	0	0	0	0	0	0	0	0	0	0	0	XP_035445912.1	deubiquitinase OTUD6B-like
LOC118273188	protein_coding	4.35656	46.8204	17.1533	0	0	0	0	0	0	0	0	0	0	0	0	0	0	0	0	0	0	XP_035445913.1	platelet-activating factor acetylhydrolase IB subunit beta homolog
LOC118273572	protein_coding	2.4694	9.47632	0.123339	0	0	0	0	0	0	0.169731	0.228743	0.325055	0.166325	0.165937	0	0	0	0.149431	0	0	0	XP_035446504.1	tyrosine aminotransferase-like
LOC118273421	protein_coding	2.5588	2358.54	3.56458	0	0	0	0	0	0	0.235833	0	0.903297	0	0.691682	0.238792	0	0	0	0	0	0	XP_035446279.1	tyrosine aminotransferase-like
LOC118273506	protein_coding	27.3233	96.3581	85.05	0	0	0	0	0	0	0	0	0	0	0	0	0	0	0.490209	0	0	0	XP_035446394.1	ER membrane protein complex subunit 4-like
LOC118273507	protein_coding	17.8412	50.3703	305.227	0.895042	0	0	0	0.539727	0	0.657739	3.10248	0	0	0	0	0	0	0	0	1.20456	0	XP_035446395.1	uncharacterized protein LOC118273507
LOC118273434	protein_coding	4.35132	103.211	11.3207	0	0	0	0	0	0	0	0	0	0	0	0	0	0	0	0	0	0	XP_035446300.1	large neutral amino acids transporter small subunit 1-like
LOC118273124	protein_coding	8.62301	36.0129	7.97325	0	0	0	0	0	0	0	0	0	0	0	0	0	0	0	0	0	0	XP_035445815.1	angio-associated migratory cell protein-like
LOC118273126	protein_coding	10.333	19.2623	46.9708	0	0	0	0	0	0	0	0	0	0	0	0	0	0	0	0	0	0	XP_035445817.1	39S ribosomal protein L10, mitochondrial-like
LOC118273125	protein_coding	0.623748	0.649307	127.197	0	0.217808	0	0.241734	0	0	0.252948	0	1.21106	0.743614	1.73105	0	0	0	0	0	0	0	XP_035445816.1	homeobox protein Mohawk-like
LOC118273437	protein_coding	0.581304	0.840449	6.47144	0	0	0	0.250316	0.429866	0	0.523856	0.705991	0	0	0	0	0	0	0.230601	0	0	0	XP_035446303.1	protein tilB-like
LOC118273161	protein_coding	2.77207	50.9327	50.9956	0	0	0	0	0	0	0	0	0	0	0	0	0	0	0	0.334566	0	0	XP_035445872.1	ubiquitin-conjugating enzyme E2Q-like protein CG4502
LOC118273162	protein_coding	67.036	177.802	304.711	0	0	0	0	0	0	0	0	0	0	0	0	0	0	0	0	0	0	XP_035445873.1	NEDD8
LOC118273268	protein_coding	5.36005	97.2616	16.1299	0.347986	0	0.347398	1.22194	1.04921	0.966936	0	0	0	0	0	0	0	0	0	0	0	0	XP_035446054.1	growth hormone-inducible transmembrane protein-like
LOC118272988	protein_coding	1.44192	25.1265	1.2822	0	0	0	0	0	0	0	0	0	0	0	0	0	0	0	0	0	0	XP_035445608.1	uncharacterized protein LOC118272988
LOC118272991	protein_coding	6.43207	94.9094	13.9743	0.347986	0.220199	0.868496	0.733162	0.629526	0.580161	0	0	0	0	0	0	0	0	0	0	0	0	XP_035445610.1	growth hormone-inducible transmembrane protein-like
LOC118272990	protein_coding	7.7233	17.5007	7.14513	0.77491	0.163449	0.257867	0.907021	0.155762	1.14838	0	0	0	0	0	0	0	0	0.668467	0.172304	0.521444	0.531738	XP_035445609.1	nucleolar complex protein 2 homolog
LOC118273038	protein_coding	4.4954	12.7426	18.6956	0	0	0	0	0	0	0	0	0	0	0	0	0	0	0	0	0	0	XP_035445681.1	pre-mRNA-splicing factor CWC25 homolog
LOC118273446	protein_coding	0.196324	18.5634	2.42987	0.541694	0.228516	0.18026	0.760854	0.217768	0.200691	0	0.178826	0.25412	0.260057	0.5189	0	0	0	0	0	0	0	XP_035446317.1	Krueppel homolog 1-like
LOC118273054	protein_coding	50.9892	99.2998	103.011	0	0	0	0	0	0	0	0	0	0	0	0	0	0	0	0	0	0	XP_035445709.1	small nuclear ribonucleoprotein-associated protein B-like
LOC118273053	protein_coding	10.8106	26.6773	26.6614	0	0	0	0	0	0	0	0	0	0	0	0	0	0	0	0	0	0	XP_035445708.1	ATP synthase mitochondrial F1 complex assembly factor 2-like
LOC118273337	protein_coding	8.21062	45.0512	17.3378	0	0	0	0	0	0	0	0	0	0	0	0	0	0	0	0	0	0	XP_035446134.1	repressor of RNA polymerase III transcription MAF1 homolog
LOC118273168	protein_coding	5.79724	23.4907	9.3511	0	0	0	0	0	0	0	0	0	0	0	0	0	0	0	0	0	0	XP_035445880.1	basic proline-rich protein-like
LOC118273176	protein_coding	9.94606	30.8868	9.65499	0	0	0	0	0	0	0	0	0	0	0	0	0	0	0	0	0	0	XP_035445897.1	39S ribosomal protein L3, mitochondrial-like
LOC118273172	protein_coding	2.4388	20.576	6.3986	0.108534	0.274713	0.325052	0.457335	0.523584	0.72379	0	0	0	0.156315	0.311901	0	0	0	0.140438	0.144798	0	0	XP_035445893.1	ubiquitin carboxyl-terminal hydrolase CYLD-like isoform X4
LOC118273177	protein_coding	29.4039	193.799	34.4178	0	0	0	0	0	0	0	0	0	0	0	0	0	0	0	0	0	0	XP_035445898.1	dnaJ homolog shv-like
LOC118273178	protein_coding	67.6977	188.744	155.02	0	0	0	0	0	0	0	0	0	0	0	0	0	0	0	0	0	0	XP_035445899.1	LOW QUALITY PROTEIN: proteasome subunit beta type-7-like
LOC118273729	protein_coding	13.4469	58.3729	47.7969	0	0	0	0	0	0	0.224871	0	0	0	0	0	0	0	0.0989881	0	0	0	XP_035446759.1	DNA topoisomerase 1-like isoform X2
LOC118273747	protein_coding	5.3761	31.594	9.19497	0	0	0	0	0	0	0.213741	0.288055	0	0.209452	0.417926	0.64927	0	0	0	0	0	0	XP_035446788.1	LOW QUALITY PROTEIN: mRNA cap guanine-N7 methyltransferase-like
LOC118273734	protein_coding	2.36569	22.0164	3.69786	0.1419	0.0897913	0.28332	0.797239	0.342272	0.157716	0.208555	0	0	0.306555	0.407786	0.211172	0.271892	0.337837	0.275418	0.189311	0.286456	0.584223	XP_035446763.1	LOW QUALITY PROTEIN: ral guanine nucleotide dissociation stimulator-like
LOC118273755	protein_coding	11.3475	43.709	59.5923	0.233655	1.18282	0	0.984565	0.281797	0	0.343412	0.46281	0.328838	0	0.335735	0.347721	0	0.556291	0.30234	0.311725	0.943372	0.320666	XP_035446801.1	uncharacterized protein C18orf19 homolog A-like isoform X2
LOC118273735	protein_coding	1.83483	15.7432	5.70195	0	0	0	0	0	0	0	0	0	0	0	0	0	0	0	0	0	0	XP_035446764.1	LIM domain-containing protein jub-like
LOC118273727	protein_coding	4.32586	37.501	4.70818	0	0	0	0	0	0	0	0	0	0	0	0	0	0	0	0	0	0	XP_035446755.1	DNA-directed RNA polymerase II subunit RPB2
LOC118273723	protein_coding	2.8975	30.2501	0.693525	0	0.0441827	0	0	0	0	0	0	0.0491332	0	0	0.0519546	0	0	0	0	0	0	XP_035446724.1	piezo-type mechanosensitive ion channel component-like isoform X1
LOC118273744	protein_coding	4.52626	10.0061	8.34721	0	0	0	0	0	0	0	0	0	0	0	0	0	0	0	0	0	0	XP_035446786.1	protein unzipped-like
LOC118273738	protein_coding	2.03565	20.602	11.1178	0	0	0	0	0	0	0	0	0	0	0	0	0	0	0	0	0	0	XP_035446773.1	F-box only protein 42-like
LOC118273730	protein_coding	3.71628	16.0504	8.78443	0	0	0	0	0	0	0	0	0	0	0	0	0	0	0	0	0	0	XP_035446760.1	pre-mRNA-splicing factor syf1 homolog
LOC118273728	protein_coding	1.23323	24.6576	6.09832	0	0	0	0	0	0	0	0	0	0	0	0	0	0	0	0	0	0	XP_035446756.1	zinc finger CCCH domain-containing protein 13-like
LOC118273750	protein_coding	10.0759	42.9321	63.0529	0	0	0	0	0	0	0	0	0	0	0	0	0	0	0	0	0	0	XP_035446795.1	probable alpha-aspartyl dipeptidase
LOC118273743	protein_coding	0.323617	11.51	13.1033	0.0892919	0.339013	0	0.125418	0.107689	0.297735	0.262472	0.176864	0.376999	0.257204	0.256604	0.398647	0	0	0.11554	0	0.120171	0	XP_035446785.1	SET domain-containing protein SmydA-8-like isoform X2
LOC118273740	protein_coding	2.48264	18.7922	15.2692	0	0	0	0	0.133249	0	0	0	0	0	0	0	0	0	0	0	0	0	XP_035446777.1	monocarboxylate transporter 12-like
LOC118273219	protein_coding	1.14901	36.6303	5.65037	0	0	0	0	0	0.110116	0.145611	0.0981188	0.139432	0.285378	0.284712	0.294877	0	0	0	0	0	0	XP_035445971.1	uncharacterized protein LOC118273219
LOC118273542	protein_coding	1.45986	11.2167	11.0624	0	0	0	0	0	0	0.338295	0.455913	0	0.331505	1.15756	0.685078	0	0	0	0	0	0	XP_035446465.1	alpha-tocopherol transfer protein-like isoform X2
LOC118273549	protein_coding	11.8478	342.399	557.488	0	0	0	0	0	0	0	0	0	0	0	0	0	0	0	0	0	0	XP_035446475.1	clavesin-1-like
LOC118273143	protein_coding	2.39095	90.1435	77.0162	0	0	0	0	0	0	0	0	0	0	0	0	0	0.302047	0	0	0	0	XP_035445845.1	clavesin-1-like
LOC118273474	protein_coding	3.18855	23.7804	4.85676	0	0	0	0	0	0	0	0	0	0	0	0	0	0	0	0	0	0	XP_035446347.1	LOW QUALITY PROTEIN: nuclear pore complex protein Nup93-like
LOC118273613	protein_coding	2.54408	25.1591	5.5743	0	0	0	0	0	0	0	0	0	0	0	0	0	0	0	0	0	0	XP_035446560.1	LOW QUALITY PROTEIN: regulator of nonsense transcripts 2-like
LOC118273616	protein_coding	19.1892	52.7935	50.0465	0	0	0	0	0	0	0	0	0	0	0	0	0	0	0	0	0	0	XP_035446565.1	arf-GAP domain and FG repeat-containing protein 1-like isoform X2
LOC118273614	protein_coding	3.68592	7.44552	13.1274	0	0	0	0	0	0	0	0	0	0	0	0	0	0	0	0	0	0	XP_035446561.1	cell division cycle protein 23 homolog
LOC118273274	protein_coding	9.94694	21.0976	21.9766	0.143694	0	0	0	0	0	0	0	0	0	0.206471	0	0	0	0.185933	0	0	0	XP_035446066.1	TATA box-binding protein-like protein 1
LOC118273703	protein_coding	0.865788	12.1671	2.27661	0	0	0	0	0	0	0	0	0	0	0	0	0	0	0	0	0	0	XP_035446693.1	LOW QUALITY PROTEIN: rho-associated protein kinase 2-like
LOC118273536	protein_coding	2.77377	4.24621	109.627	0	0.569752	0	1.26468	0	1.50113	1.32334	8.0255	1.26718	0	0	0	0	0	0	0	0	0	XP_035446448.1	uncharacterized protein LOC118273536
LOC118273535	protein_coding	11.4145	33.5089	97.4362	0	0	0	0	0	0	0	0	0	0	0	0	0	0	0	0	0	0	XP_035446447.1	elongation factor Ts, mitochondrial-like isoform X2
LOC118273323	protein_coding	1.4411	45.6696	6.39723	0	0	0	0	0	0	0	0	0	0	0	0.125902	0	0.100711	0	0	0	0	XP_035446119.1	uncharacterized protein LOC118273323
LOC118273609	protein_coding	3.26277	14.9444	2.47105	0	0	0	0	0	0	0	0	0	0	0	0	0	0	0	0	0	0	XP_035446554.1	BRCA2-interacting transcriptional repressor EMSY-like
LOC118273610	protein_coding	51.6766	218.064	33.3929	0.151044	0.191155	0	0	0.182165	0.503641	0	0	0	0	0	0	0	0	0	0	0	0	XP_035446557.1	aspartate aminotransferase, mitochondrial-like
LOC118273340	protein_coding	5.19523	97.1267	7.33209	0	0	0	0	0	0	0	0	0	0	0	0	0	0	0	0	0	0	XP_035446136.1	WD repeat and FYVE domain-containing protein 2-like
LOC118273718	protein_coding	0.371098	48.3685	1.09358	0	0.0462802	0	0	0	0	0	0.2173	0.463192	0.263341	0.210181	0.163263	0	0	0	0	0	0	XP_035446713.1	myosin-VIIa isoform X1
LOC118273588	protein_coding	7.02336	87.3902	6.85643	0	0	0	0	0	0	0	0	0	0	0	0	0	0	0	0	0	0	XP_035446528.1	transmembrane 9 superfamily member 2-like
LOC118273157	protein_coding	9.6501	4.31095	36.8497	0	0	0	0	0	0	0	0	0	0	0	0	0	0	0	0	0	0	XP_035445866.1	venom serine carboxypeptidase-like
LOC118273370	protein_coding	14.9999	2.66513	3848.31	0.99729	0.631066	0	0.700389	0.601385	2.21691	0	0	0	0	0	0	0	0	0	0	0	0	XP_035446198.1	larval/pupal rigid cuticle protein 66-like
LOC118273654	protein_coding	17.9264	0.153968	4562.15	0	0	0	0	0	0	0	0	0	0	0	0	0	0	0	0	0	0	XP_035446629.1	larval/pupal rigid cuticle protein 66-like
LOC118273639	protein_coding	2.31918	2.81658	572.078	8.53206	8.09839	18.7388	4.1944	10.29	9.95725	0	0	0	0	0	0	0	0	0	0	0	0	XP_035446599.1	larval/pupal rigid cuticle protein 66-like
LOC118273531	protein_coding	106.292	283.498	121.591	0	0	0	0	0	0	0	0	0	0	0	0	0	0	0	0	0	0	XP_035446442.1	cytochrome b-c1 complex subunit Rieske, mitochondrial-like
LOC118273550	protein_coding	0.445819	31.3379	3.97416	0.230643	0.778382	0.614011	0.539929	0.417247	0.384528	0	0	0	0	0	0.0572065	0	0	0	0	0	0	XP_035446476.1	tyrosine-protein phosphatase non-receptor type 23-like
LOC118273163	protein_coding	0.807531	11.4498	5.85897	0	0	0	0	0	0	0	0	0	0	0	0	0	0	0	0	0	0	XP_035445875.1	uncharacterized protein LOC118273163 isoform X2
LOC118273167	protein_coding	28.6379	103.512	106.041	0	0	0	0	0	0	0	0	0	0	0	0	0	0	0	0	0	0	XP_035445879.1	mitochondrial import inner membrane translocase subunit Tim13-like
LOC118273164	protein_coding	6.88056	21.6493	33.6103	0	0	0	0	0	0	0	0	0	0	0	0	0	0	0	0	0	0	XP_035445877.1	serine/arginine-rich splicing factor 4-like
LOC118273629	protein_coding	0.712808	24.1489	0.397402	0.106312	0.269089	0.0530662	0.37331	0.128216	0.118162	0	0	0	0	0.0763788	0	0.611108	0.316387	0.550252	1.13467	0.429229	0.437703	XP_035446579.1	LOW QUALITY PROTEIN: patronin-like
LOC118273521	protein_coding	0.0693935	236.877	2.37213	0.19147	0.242317	0	0.806805	0.230919	0.851248	0.28141	0.568877	0	0	0	0	0	0	0	0	0	0	XP_035446427.1	transcription factor SPT20 homolog isoform X1
LOC118273469	protein_coding	5.37588	36.5083	11.7985	0	0	0	0	0	0	0	0	0	0	0	0	0	0	0	0	0	0	XP_035446343.1	ubiquitin-like-conjugating enzyme ATG3
LOC118273470	protein_coding	23.5638	180.513	306.658	0	0	0	0	0	0	0	0	0	0	0	0	0	0	0	0	0	0	XP_035446344.1	mitochondrial fission 1 protein-like
LOC118273717	protein_coding	1.05123	12.5348	2.7261	0	0.200226	0	0	0.0636029	0.117231	0	0	0.0742203	0.0759543	0.303108	0	0.471561	0	0.409437	0.351789	0.496822	0.144751	XP_035446712.1	cytoplasmic protein NCK1-like isoform X3
LOC118273647	protein_coding	10.6013	148.372	16.2923	0	0	0	0	0	0	0	0	0	0	0	0	0.108618	0	0	0.113443	0	0	XP_035446621.1	LOW QUALITY PROTEIN: long-chain-fatty-acid--CoA ligase 4-like
LOC118273648	protein_coding	2.0698	15.8902	2.39403	0	0	0	0	0	0	0	0	0	0	0	0	0	0	0	0	0	0	XP_035446624.1	sentrin-specific protease 1-like isoform X2
LOC118273800	protein_coding	9.10585	83.0898	1.78143	0.175208	0.0886944	0.139929	0	0.0845227	0	1.80257	0.242928	1.03564	1.16077	2.46717	1.66874	0.850472	0.33371	0.272053	0.233748	0.943189	0.432815	XP_035446809.1	cytochrome P450 6B2-like isoform X1
LOC118274242	protein_coding	8.19382	7.54063	21.7105	0	0	0	0	0	0	0	0	0.276679	0	0	0	0	0	0	0	0	0	XP_035447568.1	cytochrome P450 6k1-like
LOC118274147	protein_coding	0	558.777	0.49717	0	0.294563	0	0	0	0	0.342085	0	0	0	0.334438	0.346378	5.649	1.10828	10.8422	6.21041	7.51781	8.62452	XP_035447439.1	kynureninase-like
LOC118274145	protein_coding	3.78057	123.456	9.668	1.59122	0.895014	0.882516	2.35916	1.70584	0.687782	0	0	0	0	0	0	0	0	0	0	0	0	XP_035447434.1	ATP-dependent Clp protease ATP-binding subunit clpX-like, mitochondrial isoform X3
LOC118274146	protein_coding	1.94991	5.85262	0.597598	0	0	0.107422	0	0	0	0.158149	0.106567	0	0	0.154613	0	0	0	0	0	0	0	XP_035447437.1	sorting nexin-27-like isoform X2
LOC118273803	protein_coding	1.38134	22.5069	4.54849	0	0	0	0	0	0	0	0	0	0	0	0	0	0	0	0	0	0	XP_035446819.1	phosphatidylinositol 3-kinase catalytic subunit type 3-like isoform X2
LOC118273935	protein_coding	0.431446	2.99417	43.6096	1.19044	0	0	0.836037	0	0.661567	0.874819	1.76846	0.837692	0	1.71052	0	0	1.41711	0.77019	0	0	0	XP_035447061.1	uncharacterized protein LOC118273935
LOC118273936	protein_coding	6.00033	69.901	17.358	0	0	0	0	0	0	0	0	0	0	0	0	0	0	0	0	0	0	XP_035447062.1	LOW QUALITY PROTEIN: GTPase HRas-like
LOC118273903	protein_coding	1.54113	29.9847	3.76297	0	0	0	0	0	0	0	0.120323	0	0	0	0	0	0	0	0	0	0	XP_035446994.1	conserved oligomeric Golgi complex subunit 5-like
LOC118273902	protein_coding	0.497974	43.5726	0.450023	0	0	0	0	0.110473	0	0	0	0	0	0	0	0	0	0	0	0	0	XP_035446990.1	lon protease homolog, mitochondrial-like isoform X2
LOC118274296	protein_coding	9.56218	29.4791	12.702	0	0	0	0	0	0	2.08801	2.21098	2.28503	2.33841	1.74971	2.11421	0	0	0	0	0	0	XP_035447651.1	RNA-binding protein NOB1-like
LOC118274305	protein_coding	6.96355	93.7492	77.0193	0	0	0	0	0	0	0	0	0	0	0	0	0	0	0	0	0	0	XP_035447659.1	D-amino-acid oxidase-like
LOC118273957	protein_coding	2.00705	16.5489	4.61451	0	0	0	0	0	0	0	0	0	0	0	0	0	0	0	0	0	0	XP_035447134.1	uncharacterized protein LOC118273957
LOC118273956	protein_coding	0.509247	6.31911	0.313187	0.0610916	0.0773152	0	0	0	0	0	0	0	0.0879868	0	0	0.0780379	0	0	0	0	0.0838414	XP_035447133.1	uncharacterized protein LOC118273956
LOC118273946	protein_coding	5.16081	22.3	30.0148	0	0	0	0	0	0	0	0	0	0	0	0	0.3432	0.63966	0	0	0.361584	0	XP_035447116.1	survival motor neuron protein-like
LOC118273944	protein_coding	11.2855	30.8927	5.54283	0	0	0	0	0	0	0.254255	0.171327	0.730394	0.498305	0.248571	0.257445	2.65176	2.05933	3.58154	2.76954	3.25945	4.74828	XP_035447113.1	spermine oxidase-like
LOC118274230	protein_coding	0	2071.24	52.4742	0	0	0	4.27308	0	0	0	0	0	0	0	0	0	0	0	0	0	0	XP_035447553.1	uncharacterized protein LOC118274230
LOC118274000	protein_coding	93.9062	238.003	245.509	0	0	0	0	0	0	0	0	0	0	0	0	0	0	0	0	0	0	XP_035447204.1	proteasome subunit beta type-3-like
LOC118274233	protein_coding	0.28133	2.92857	42.1154	0	0	0	0	0	0	2.28174	4.22821	1.09245	0	0	0	0.495782	1.38607	1.50663	0.517801	0	0	XP_035447555.1	uncharacterized protein LOC118274233
LOC118273931	protein_coding	1.16002	5.06446	1.401	0.0524707	0.26562	0.209528	0.663295	0.189845	0.466555	0.0771182	0.155896	0.295381	0	0.603153	0.0780858	0.335128	0.124923	0.0678948	0.0700024	0.0706159	0	XP_035447049.1	uncharacterized protein LOC118273931 isoform X2
LOC118274076	protein_coding	10.7178	117.215	119.493	0	0	0	0	0	0	0	0	0	0	0	0	0	0	0	0	0	0	XP_035447325.1	ubiquitin-conjugating enzyme E2 Q2-like
LOC118274074	protein_coding	5.55136	0.919851	19.4104	0	0	0	0	0	0	0	0	0	0	0	0	0	0	0	0	0	0	XP_035447323.1	ribose-phosphate pyrophosphokinase 2-like
LOC118273822	protein_coding	1.12434	210.854	0.851259	0.0954542	0.0302008	0.0714698	0.134073	0.115121	0.053047	0.526098	0.0945348	0.671693	0.618647	0.274313	0.461672	0.121932	0.0284074	0.123514	0.0318369	0.032116	0	XP_035446864.1	protein unc-13 homolog A-like isoform X1
LOC118273826	protein_coding	5.04363	22.7385	4.96878	0	0	0	0	0	0	0	0	0	0	0	0	0	0	0	0	0	0	XP_035446875.1	histone deacetylase HDAC1-like
LOC118273836	protein_coding	4.18757	14.8211	10.5961	0	0	0	0	0	0	1.35854	0	0.433629	0	1.10681	0.687794	0	0	0	0	0	0	XP_035446886.1	LOW QUALITY PROTEIN: ubiquinone biosynthesis protein COQ9-B, mitochondrial-like
LOC118273832	protein_coding	9.54643	2.1793	45.1595	0	0	0	0	0	0	0	0	0	0	0	0	0	0	0	0	0	0	XP_035446883.1	uncharacterized protein LOC118273832
LOC118273839	protein_coding	3.86732	25.7203	15.2569	0	0	0	0	0	0	0	0	0	0	0	0	0	0	0	0	0	0	XP_035446890.1	transcription initiation factor IIA subunit 1-like
LOC118273842	protein_coding	6.43887	115.992	17.8518	0	0	0	0	0	0	0	0	0.0739742	0	0	0	0	0	0.0680133	0	0	0	XP_035446896.1	ATP-dependent RNA helicase dbp2-like isoform X3
LOC118273851	protein_coding	0.090137	0.547344	60.1369	0.248705	0.314751	0.49657	0.698654	0	0.829281	0	0	0	0	0	0	0	0	0	0	0	0	XP_035446914.1	calphotin-like
LOC118274333	protein_coding	1.91342	0	485.833	0.251404	0	0.752938	0	0	0	0	0	0	0	0	0	0	0	0	0	0	0	XP_035447690.1	uncharacterized protein LOC118274333
LOC118273870	protein_coding	10.389	0.370367	2590.38	0.392675	0.993909	7.84024	0	0	0.872889	0	0	0	0	0	0	0	0	0	0	0	0	XP_035446934.1	uncharacterized protein LOC118273870
LOC118273859	protein_coding	24.6644	0	6039.62	0	0	0	0	0	0	0	0	0.491161	0	0	0	0	0	0	0	0	0	XP_035446922.1	uncharacterized protein LOC118273859
LOC118274334	protein_coding	10.4367	12.5262	3295.01	0.394475	0	0	0	0.475752	0.219223	0	0	0	0	0	0	0	0	0	0	0	0	XP_035447692.1	calphotin-like
LOC118274335	protein_coding	0	27.1934	0.082585	0	0	0	0	0	0	0	0	0	0	0	0	0	0	0	0.147373	0	0	XP_035447693.1	uncharacterized protein LOC118274335
LOC118274279	protein_coding	1.55885	7.23861	4.62615	0	0	0	0	0.0610276	0	0	0	0	0	0	0	0	0	0	0	0	0	XP_035447626.1	ras GTPase-activating protein 1-like
LOC118274276	protein_coding	0.509296	15.423	0.704026	0	0	0	0	0	0	0	0	0	0	0	0	0	0	0.0330604	0	0.0343854	0	XP_035447621.1	dmX-like protein 2 isoform X4
LOC118273975	protein_coding	6.17593	128.181	16.5236	0	0	0	0	0	0	1.0484	1.17743	0.669272	0.570756	0.797194	0.825655	0.404975	0.28305	0.307671	0.740183	0.960005	0.543866	XP_035447167.1	ubiquilin-1-like isoform X1
LOC118274108	protein_coding	0.622911	19.612	7.04022	0.404406	0.383851	0	0.710028	0.121932	0.337113	0.148593	0.100128	0	0	0	0	0.129146	0.240705	0	0.134882	0.272129	0	XP_035447378.1	tubulin polyglutamylase TTLL13-like isoform X2
LOC118274054	protein_coding	0.148613	6.25254	24.6562	0	0.259472	0	0	0	0	2.712	6.90371	0.577089	0	0.294597	0	0	0	0	0.273529	0	0	XP_035447302.1	uncharacterized protein LOC118274054
LOC118274269	protein_coding	2.91436	18.7185	7.14819	0	0	0	0	0	0	0	0.0804426	0.457251	0.116983	0.233421	0.241754	0	0	0	0	0	0	XP_035447609.1	integrator complex subunit 3 homolog
LOC118274272	protein_coding	5.815	51.9573	14.4433	0	0	0	0	0	0	0	0	0	0	0	0	0.29279	0	0.296587	0	0	0.629129	XP_035447612.1	hsp70-Hsp90 organizing protein 2-like
LOC118273940	protein_coding	1.94721	35.4143	4.73566	0	0.0781554	0.0616513	0.0867408	0.148959	0.0686391	0.907645	0.244643	1.56442	1.06732	1.41977	0.919033	0.236658	0	0.079909	0.411948	0.332447	0.33901	XP_035447107.1	regulator of nonsense transcripts 1-like
LOC118273921	protein_coding	0.5888	27.4993	1.75751	0.0524068	0.066324	0	0	0	0	0	0	0	0.0754785	0	0	0	0	0.474684	0.0699171	0.28212	0.0719224	XP_035447027.1	A disintegrin and metalloproteinase with thrombospondin motifs 7-like
LOC118273908	protein_coding	54.2427	314.45	77.4201	20.3529	22.3755	16.2138	21.9458	16.1163	20.7935	0	0	0	1.18437	0	0	0	0	0	0	0	0	XP_035447001.1	eukaryotic translation initiation factor 2 subunit 2-like
LOC118274215	protein_coding	1.41619	214.897	13.0337	0	0	0	0	0	0	0.88355	0	2.53816	0.432909	4.75088	0.447318	0	0	0	0	0	0	XP_035447541.1	adhesive plaque matrix protein-like
LOC118274248	protein_coding	3.00664	32.6201	5.66576	0	0	0	0	0	0	0	0	0	0	0	0	0	0	0	0	0	0	XP_035447578.1	RNA polymerase II elongation factor ELL-like isoform X4
LOC118273873	protein_coding	0.215723	5.98834	10.4398	0.132271	0.502192	0	0.185786	0	0.147015	0	0	0	0	0	0	0	0	0	0.0882331	0.0890065	0	XP_035446939.1	uncharacterized protein LOC118273873
LOC118274165	protein_coding	15.2818	50.3889	22.8385	0.860519	0.54452	0.859067	1.20867	0.518909	0.239109	0	0	0	0	0	0	0.54961	0.256092	0.835106	0.861029	0.579051	0.885724	XP_035447478.1	mitochondrial inner membrane protein OXA1L-like
LOC118274288	protein_coding	9.59137	8.374	3.61057	0	0	0	0	0	0	0.50188	0	0.24029	0	0.24533	0	1.0905	0.812992	0.220927	0	0.919128	0.937274	XP_035447643.1	alpha-tocopherol transfer protein-like
LOC118274012	protein_coding	2.16899	25.8897	5.44042	0	0	0	0	0	0	0.0681852	0	0	0	0	0	0	0	0.12006	0	0	0	XP_035447230.1	casein kinase I-like isoform X6
LOC118273819	protein_coding	0.272704	4.02161	1.53419	0	0.0865692	0.0682883	0	0	0.0760284	0	0	0.0962689	0	0	0	0.0873783	0	0	0	0	0.187753	XP_035446858.1	furin-like protease 1 isoform X2
LOC118273987	protein_coding	35.1289	120.194	139.686	0	0	0	0	0	0	0	0	0	0	0	0	0	0	0	0	0	0	XP_035447187.1	probable ribosome biogenesis protein RLP24
LOC118274160	protein_coding	13.9477	105.153	58.8932	0	0	0	0	0	0	0	0	0	0	0	0	0	0	0	0	0	0	XP_035447472.1	LOW QUALITY PROTEIN: serine/threonine-protein kinase RIO2-like
LOC118274163	protein_coding	4.89802	23.9761	12.3719	2.31678	1.95469	2.12013	1.62706	1.39706	1.5021	0	0	0	0	0	0	0	0	0	0	0	0	XP_035447476.1	mitochondrial import inner membrane translocase subunit TIM50-C-like
LOC118274083	protein_coding	0.217262	9.45492	9.99846	0.349689	0.379331	0.0498712	1.12267	0	0.111048	0.0734215	0.0989488	0	0	0.0717801	0	0	0.23787	0	0.133294	0	0	XP_035447333.1	uncharacterized protein LOC118274083 isoform X1
LOC118274207	protein_coding	15.4768	33.1127	19.1203	0	1.55895	0.204958	0.288367	0.247605	0	3.62093	0.203327	5.20089	2.36551	2.06499	2.74977	2.09803	0.488793	1.06262	1.09561	0.276302	1.40879	XP_035447533.1	B-cell receptor-associated protein 31-like
LOC118274174	protein_coding	5.25739	33.5504	11.7807	0	0	0	0	0	0	0	0	0	0	0	0	0	0	0	0	0	0	XP_035447496.1	metaxin-1-like isoform X2
LOC118273963	protein_coding	2.24687	29.9619	6.9138	0	0	0	0	0	0	0	0	0	0	0	0	0	0	0	0	0	0	XP_035447145.1	E3 ubiquitin-protein ligase RNF115-like isoform X2
LOC118274006	protein_coding	1.5722	11.3005	108.017	0	0	0	1.30566	0	0.344396	0	0	0	0	0	0	0	0	0	0	0	0	XP_035447214.1	uncharacterized protein LOC118274006
LOC118274024	protein_coding	0.755591	18.9849	12.167	0	0.376924	0.148664	0.209164	0	0	0.109433	0	0	0	0.213974	0	0	0	0	0	0	0	XP_035447252.1	protein fem-1 homolog CG6966-like isoform X3
LOC118273899	protein_coding	1.63155	20.8191	4.51329	0.65348	0.735128	0.434918	0.611911	0.612983	0.968427	0	0	0	0	0	0	0	0	0	0	0	0	XP_035446986.1	protein fem-1 homolog CG6966-like isoform X4
LOC118274401	protein_coding	1.64277	23.8974	3.23233	0	0	0	0	0	0	0	0	0	0	0	0	0	0	0	0	0	0	XP_035447784.1	protein groucho-like isoform X8
LOC118274293	protein_coding	0.513675	2.11661	52.905	0	0.896857	1.41493	0	0.427337	0.393827	0	0	0	1.02065	0	0	0	0	0	0	0	0	XP_035447649.1	keratin-associated protein 19-2-like
LOC118273948	protein_coding	5.14254	18.8528	3.18901	0	0	0	0	0	0	0	0.122196	0	0	0.354578	0	0.15761	0.146878	0	0	0.166053	0	XP_035447122.1	probable bifunctional methylenetetrahydrofolate dehydrogenase/cyclohydrolase 2 isoform X2
LOC118273947	protein_coding	0.666488	76.973	1.60616	0	0	0	0	0	0	0	0	0	0	0	0	0	0	0	0	0	0	XP_035447117.1	LOW QUALITY PROTEIN: furin-like protease 2
LOC118274173	protein_coding	8.97172	39.8479	18.225	0	0	0	0	0	0	0	0	0	0	0	0	0	0	0	0	0	0	XP_035447494.1	pre-mRNA-splicing factor RBM22-like
LOC118273995	protein_coding	37.7505	174.089	363.229	0	0	0	0	0	0	0	0	0	0	0	0	0	0	0	0	0	0	XP_035447196.1	UPF0729 protein AAEL015238-like
LOC118273958	protein_coding	3.19481	17.3214	9.66575	0	0	0	0	0	0	0	0	0	0	0	0	0	0.349785	0.190105	0.196007	0	0.201628	XP_035447137.1	protein ENL-like isoform X2
LOC118274043	protein_coding	7.65461	29.854	16.8353	0.858557	1.73849	1.37137	1.4471	0.621271	2.29022	0	0	0	0	0	0	0	0	0	0	0	0	XP_035447278.1	solute carrier family 25 member 46-like
LOC118274046	protein_coding	4.837	25.2294	35.281	0	0	0	0	0	0	0	0	0	0	0	0	0	0	0	0	0	0	XP_035447282.1	protein AF-9-like
LOC118274045	protein_coding	5.06239	25.8814	9.23341	0	0	0	0	0	0	0	0	0	0	0	0	0	0	0	0	0	0	XP_035447280.1	protein SMG5-like
LOC118274047	protein_coding	4.91048	125.796	42.2661	0	0	0	0	0	0	0	0	0	0	0	0	0	0	0	0	0	0	XP_035447283.1	uncharacterized protein LOC118274047
LOC118274049	protein_coding	17.2765	65.5681	86.3183	0	0	0	0	0	0	0	0	0	0	0	0	0	0	0	0	0	0	XP_035447287.1	2-oxoglutarate and iron-dependent oxygenase domain-containing protein 3-like
LOC118274091	protein_coding	11.3371	21.8129	56.4527	0	0	0	0	0	0	0	0	0	0	0	0	0	0	0	0	0	0	XP_035447348.1	mitochondrial import inner membrane translocase subunit Tim29-like
LOC118274259	protein_coding	0.0687236	31.696	1.37713	0.44245	0	0	0	0	0	0.278694	0	0.355821	0	1.18067	0.188127	0	0	0	0	0	0	XP_035447595.1	LOW QUALITY PROTEIN: bumetanide-sensitive sodium-(potassium)-chloride cotransporter-like
LOC118274390	protein_coding	9.97881	29.1845	0.648139	0.561906	1.56448	0.336575	0.473546	1.21982	0.499631	0	0	0	0	0	0	0	0	0	0	0	0	XP_035447752.1	synaptic vesicle glycoprotein 2B-like
LOC118273897	protein_coding	0.173934	3.03924	2.02096	0	0	0	0.0962975	0.0826853	0	0	0	0	0.0987423	0.0985118	0.102029	0	0	0.0887129	0	0	0	XP_035446980.1	furin-like protease 1 isoform X1
LOC118274700	protein_coding	4.2635	24.018	51.7697	0	0	0	0	0	0	0	0	0	0	0	0	1.08629	0.337439	0.183396	0.567266	0.572238	0.778048	XP_035448262.1	apolipoprotein D-like
LOC118274858	protein_coding	8.07517	100.079	0.199691	2.02554	2.36625	1.71102	2.84503	0.939566	1.21225	0	0	0.219282	0.224405	0	0	0	0	0	0	0	0	XP_035448491.1	lysosomal acid glucosylceramidase-like
LOC118274446	protein_coding	27.5807	62.0228	109.099	0	0	0	0	0	0	0	0	0	0	0	0	0	0	0	0	0	0	XP_035447812.1	actin-related protein 2/3 complex subunit 3-like
LOC118274687	protein_coding	39.0945	147.792	4.48699	0	0	0	0	0	0	0	0	0	0	0	0	0	0	0	0	0	0	XP_035448236.1	LOW QUALITY PROTEIN: apoptosis-inducing factor 3-like
LOC118274641	protein_coding	13.7581	42.4475	34.4235	0	0	0	0	0	0	0	0	0	0	0	0	0	0	0	0	0	0	XP_035448170.1	CDP-diacylglycerol--inositol 3-phosphatidyltransferase-like
LOC118274639	protein_coding	33.0758	77.3667	32.7687	0	0	0	0	0	0	0	0	0	0	0	0	0	0	0	0	0	0	XP_035448169.1	T-complex protein 1 subunit zeta-like
LOC118274680	protein_coding	2.76386	16.2632	3.65042	0	0	0	0	0	0	0	0	0	0	0	0	0	0	0	0	0	0	XP_035448228.1	protein unc-45 homolog B-like
LOC118274644	protein_coding	2.44165	24.0215	10.4458	0	0	0	0	0	0	0	0	0	0	0	0	0	0	0	0	0	0	XP_035448175.1	uncharacterized protein LOC118274644
LOC118274555	protein_coding	8.29946	35.9198	47.1604	0	0	0	0	0	0	0	0	0	0	0	0	0	0	0	0	0	0	XP_035448007.1	protein ABHD11-like
LOC118275168	protein_coding	0	0	31.155	0	0	0	0	0	0	0.843963	0	0.404073	0.413513	0	0.427276	0	0.341782	0	0	0.386402	0.39403	XP_035448927.1	elongation of very long chain fatty acids protein AAEL008004-like
LOC118275198	protein_coding	8.53123	20.6839	43.4478	0	0	0	0	0	0	0	0	0	0	0	0	0	0	0	0	0	0	XP_035448960.1	cell cycle checkpoint control protein RAD9A-like
LOC118275200	protein_coding	26.5153	98.0462	100.231	0	0	0	0	0	0	0	0	0	0	0	0	0	0	0.251106	0	0	0	XP_035448962.1	ubiquitin-conjugating enzyme E2 G1-like isoform X1
LOC118275201	protein_coding	3.95023	10.9495	2.58281	0	0	0	0	0	0	0	0	0	0	0	0	0	0	0	0	0	0	XP_035448964.1	myb-binding protein 1A-like protein
LOC118274671	protein_coding	5.99643	29.003	13.9927	0	0	0	0	0	0	0	0	0	0	0	0	0	0	0	0	0	0	XP_035448213.1	serine/threonine-protein phosphatase 4 catalytic subunit isoform X1
LOC118274655	protein_coding	33.108	0.478675	0.177391	0	0	0	0	0	0	0	0	0	0	0	0	0	0.164765	0.358195	0.184657	0	0.189953	XP_035448189.1	glucose dehydrogenase
LOC118274653	protein_coding	0.155437	17.0908	0.0229027	0	0	0	0.1506	0	0	0	0	0	0	0.154063	0	0.821773	0	0	0	0	0	XP_035448187.1	glucose dehydrogenase
LOC118275084	protein_coding	1.47562	6.33116	3.26722	0.220082	0.41779	0	0.927369	0.265427	0.244613	0	0.326943	0	0.158485	0.158116	0.163761	0	0.130994	0	0	0	0	XP_035448834.1	uncharacterized protein LOC118275084
LOC118274635	protein_coding	0.829182	15.2937	3.00201	0	0	0	0	0	0	0	0	0	0	0	0	0	0	0	0	0	0	XP_035448164.1	jmjC domain-containing histone demethylation protein 1-like
LOC118275191	protein_coding	0.108182	3.00307	17.4383	0	0.188882	0	0	0	0	0.219355	0.443431	0	0	0	0	0	0	0	0	0	0	XP_035448954.1	uncharacterized protein DDB_G0286299-like
LOC118274730	protein_coding	3.62613	12.2598	700.438	1.7958	3.24671	6.40275	0.720672	1.8564	4.84736	0	0	0	0	0	0	0	0	0	0	0	0	XP_035448307.1	pupal cuticle protein-like
LOC118274458	protein_coding	2.70021	59.7306	2.18822	0.372519	0.392872	0.557835	0.872057	0.449272	0.276028	1.36876	0.491909	1.48543	1.34129	1.78422	1.10875	0.396544	0.147817	0	0.248493	0.0835571	0	XP_035447830.1	gephyrin-like
LOC118274459	protein_coding	42.1891	391.446	54.7297	1.84774	4.67686	1.22975	2.5953	2.97126	1.36913	6.78924	7.31978	4.76748	3.54826	7.07996	3.66636	1.57352	0.733189	1.99241	1.23256	1.24336	4.64899	XP_035447831.1	transmembrane emp24 domain-containing protein 2-like
LOC118274518	protein_coding	0.36478	5.90686	1.20805	0.143785	0.0606563	0	0.134639	0.231213	0	0.0704422	0	0	0.207085	0	0.071326	0.0612232	0	0.0620172	0	0	0	XP_035447922.1	histone-lysine N-methyltransferase SETD1-like isoform X1
LOC118274525	protein_coding	2.11864	113.389	8.57783	0	0	0	0	0	0	0	0	0	0	0	0	0	0	0	0	0	0	XP_035447940.1	uncharacterized protein LOC118274525
LOC118274526	protein_coding	36.3681	278.433	51.1994	16.3686	21.6161	11.936	19.9922	17.5095	9.80846	7.11266	2.67833	6.61048	7.9949	10.4305	7.62554	14.7273	17.7909	16.76	18.0398	19.1557	12.6971	XP_035447941.1	uncharacterized protein LOC118274526 isoform X1
LOC118274524	protein_coding	25.8919	56.1249	14.1622	0	0	0	0	0	0	3.02156	1.18769	2.89333	4.19464	1.72317	3.05947	1.31306	1.01971	2.4385	4.3427	1.84453	3.05654	XP_035447938.1	protein NipSnap-like
LOC118274521	protein_coding	1.87141	28.0936	2.87948	0.197083	0.349188	0.27545	0.276819	0.380302	0.438101	0	0	0	0	0.169911	0.0586589	1.56086	0.797671	1.5301	1.68277	1.53838	1.08189	XP_035447933.1	serine/threonine-protein kinase Tao-like isoform X1
LOC118274466	protein_coding	25.2047	33.5538	37.7375	0.13374	0.169256	0	0.187848	0	0	0	0.132452	0.18822	0	0.192168	0	3.75843	2.70648	2.5958	2.67638	1.97988	4.03794	XP_035447841.1	chromobox protein homolog 1-like
LOC118274465	protein_coding	6.7152	28.2303	3.9097	0	0.56961	0.149775	0.105364	0	0.0833756	0.441005	0.297167	0.527861	0.75627	0.538932	0.223269	1.14987	0.803677	0.77652	0.800625	0.908598	1.54423	XP_035447840.1	uncharacterized protein LOC118274465
LOC118274605	protein_coding	2.21896	21.5935	8.28274	0.0784941	0.298017	0.313446	0.551257	0.568001	0	0.115366	0.38869	0.441879	0.339151	1.24065	0.35044	0	0	0	0	0.105639	0	XP_035448114.1	uncharacterized protein LOC118274605
LOC118274607	protein_coding	2.87865	19.8008	12.8016	0.160459	0.609213	0.0800941	0.338067	0.677319	0.535034	0.707499	0.0794569	0.564561	0.57775	3.34313	0.955168	0.512422	0.191012	0.519068	0.535181	0.647846	0.330318	XP_035448116.1	uncharacterized protein LOC118274607
LOC118275060	protein_coding	1.3094	1.65218	390.773	1.31377	1.66266	5.5741	0	1.58446	5.11073	0.482725	0	0	0	0	0	0.419549	0.390981	0	0	0	0	XP_035448803.1	pupal cuticle protein-like
LOC118274881	protein_coding	0	57.7537	0	0	0	0	0	0	0	0.186069	0	0	0	0	0.188404	0.646871	0	0.163815	0.506701	1.36304	0.173744	XP_035448536.1	glucose dehydrogenase
LOC118274897	protein_coding	2.7584	13.5238	0.444852	0.151462	0.0958421	0.0378015	0.0531852	0.0456671	0.0841723	0.333914	0.0750015	0.852647	0.381748	0.163224	0.563506	0.967379	0.450754	0.39197	0.606206	0.40768	0.51966	XP_035448556.1	small G protein signaling modulator 2-like isoform X2
LOC118274927	protein_coding	0.0554279	12.838	4.63882	0.101957	0.322583	0	0.429622	0	0	0.974029	3.07975	0.430473	0.0734216	0.219751	0	0	0.303427	0	0	0.0686079	0	XP_035448617.1	uncharacterized protein LOC118274927 isoform X6
LOC118274929	protein_coding	1.9331	8.04926	35.8507	0.711173	0.450017	0	0.499451	0	0	3.13572	7.3954	1.00088	0	0	0	0	0.846587	0	0	0	0	XP_035448618.1	uncharacterized protein LOC118274929
LOC118274582	protein_coding	5.08293	21.8262	53.9235	0	0	0	0	0	0	0	0	0	0	0	0	0	0	0	0	0	0	XP_035448059.1	dnaJ homolog subfamily C member 30, mitochondrial-like
LOC118275049	protein_coding	4.48586	13.064	35.1255	0	0	0	0	0	0	0	0	0	0	0	0	0	0	0	0	0	0	XP_035448787.1	uncharacterized protein LOC118275049
LOC118274626	protein_coding	68.2836	162.347	22.3101	0	0	0	0	0	0	0.330836	1.11465	0.316795	0	0	0	0	0	0	0	0.302941	0	XP_035448149.1	malate dehydrogenase, mitochondrial-like isoform X1
LOC118275231	protein_coding	0.905955	10.9119	1.67714	0	0	0	0	0	0	0	0	0	0	0.0920967	0	0.0818742	0.0381495	0.124404	0	0	0	XP_035449027.1	ataxin-2-like protein isoform X1
LOC118274794	protein_coding	3.72278	35.5534	4.46874	0	0	0	0	0	0	0	0	0	0	0	0	0	0	0	0	0	0	XP_035448396.1	uncharacterized protein KIAA2013 homolog
LOC118275181	protein_coding	1.6255	9.93194	2.48879	0	0	0	0	0	0	0	0	0	0	0	0	0	0	0	0	0	0	XP_035448947.1	ceramide synthase 5-like
LOC118274634	protein_coding	0.0972498	0.0120517	10.6445	0	0	0	0	0	0	0	0	0	0	0	0	0.146898	0	0	0.0511408	0	0	XP_035448163.1	fatty acid synthase-like
LOC118274722	lncRNA	2.2368	8.53768	96.7643	0	0	0	0.866874	0	0	3.62835	10.3909	0	0	1.77362	0	0	0	0	0	0	0
LOC118274470	protein_coding	2.4871	60.0306	6.25693	0	0	0	0	0	0	0	0	0	0	0	0	0	0	0	0	0	0	XP_035447848.1	eukaryotic translation initiation factor 3 subunit A-like
LOC118274940	protein_coding	44.4386	3.11427	47.2925	0	0	0	0	0	0	0	0	0	0	0	0	0	0	0	0	0	0	XP_035448629.1	aldo-keto reductase AKR2E4-like
LOC118275229	protein_coding	0.500939	3.20087	0.727301	0	0	0	0	0	0	0	0	0	0	0	0.100339	0.12919	0.0401309	0.218108	0	0.13611	0.185063	XP_035449022.1	ataxin-2-like protein isoform X1
LOC118274456	protein_coding	0.186957	9.98572	5.0214	0.29477	0.7461	0.147136	0.517537	0.44438	0.737161	0	0	0.414849	0.106135	0	0.329004	0.65894	0.350897	1.23962	0.294945	0.198354	0.505674	XP_035447828.1	alpha-tocopherol transfer protein-like isoform X2
LOC118275078	protein_coding	2.32636	11.3877	6.72816	0	0	0	0	0	0	0	0	0	0	0	0	0	0	0	0	0	0	XP_035448828.1	ceramide synthase 5-like
LOC118275075	protein_coding	0.39124	10.5995	2.76704	0	0	0	0	0	0	0	0.328956	0.233732	0.119596	0.238634	0.123577	0	0	0	0	0	0	XP_035448822.1	uncharacterized protein LOC118275075
LOC118274609	protein_coding	0.0831664	0.0841694	23.9036	0	0	0	0	0	0	0	0	0	0	0	0	0	0	0	0	0	0.0524874	XP_035448119.1	fatty acid synthase-like
LOC118275137	protein_coding	0.143312	2.65217	12.5852	0	0	0	0	0	0	0	0	0	0	0	0.392309	0.168371	0	0	0	0	0	XP_035448897.1	somatomedin-B and thrombospondin type-1 domain-containing protein-like
LOC118274596	protein_coding	1.86966	63.9347	2.92488	0	0	0	0	0	0	0	0	0	0	0	0	0	0	0	0	0	0	XP_035448100.1	eukaryotic translation initiation factor 3 subunit A-like
LOC118275013	protein_coding	1.19776	61.8918	2.68253	0	0	0	0	0	0	0	0	0	0	0	0	0	0	0	0	0	0	XP_035448736.1	bleomycin hydrolase-like isoform X2
LOC118274962	protein_coding	27.5484	2.04604	17.1816	0	0	0	0	0	0	0	0	0	0	0	0	0	0	0	0	0	0	XP_035448675.1	aldo-keto reductase AKR2E4-like
LOC118274492	protein_coding	0.262421	4.03823	0.154665	0.0629626	0	0	0.0442181	0	0.0699808	0.0462693	0.0311781	0	0	0	0	0	0	0.0407354	0.126	0.0847362	0.0432045	XP_035447889.1	LOW QUALITY PROTEIN: phosphatidylinositol 4-kinase alpha-like
LOC118274943	protein_coding	0	600.448	0.31809	0	0	0	0	0	0	0	0	0	0	0.534935	0	0	0	0	0	0	0	XP_035448633.1	phospholipase A2-like
LOC118275131	protein_coding	10.3379	162.543	9.67694	0	0	0	0	0	0	0	0	0	0	0	0	0.133958	0	0	0	0	0	XP_035448891.1	protein windbeutel-like
LOC118274477	protein_coding	16.2326	70.8687	42.416	0	0.109216	0.0861528	0.242427	0.104079	0	0.126836	0.0854674	0.121453	0	0	0.128428	0.110237	0	0.111666	0.115133	0	0	XP_035447859.1	ras-related protein Rab-35-like
LOC118274478	protein_coding	28.2699	54.5453	77.6156	0	0	0	0	0	0	0	0	0	0	0	0	0	0	0	0	0	0	XP_035447860.1	actin-related protein 2/3 complex subunit 4-like
LOC118275074	lncRNA	1.71449	6.44491	52.629	0	0	0	0	0	0	3.47638	6.24672	0.554806	0	0	0	0	0	0	0	0	0
LOC118274754	protein_coding	9.71279	32.9678	23.2307	0	0	0	0	0	0	0	0	0	0	0	0	0	0	0	0	0	0	XP_035448342.1	very-long-chain 3-oxoacyl-CoA reductase-like
LOC118274564	protein_coding	1.29658	120.349	1.62387	0.111797	0	0.446434	0.314057	0.134832	0.124259	0.328625	0.110721	0.314679	0.805076	0.321279	0	0.571235	0.532338	0.578643	0.894908	0.752293	0.767145	XP_035448022.1	double C2-like domain-containing protein beta
LOC118275221	protein_coding	1.47029	24.4794	1.58694	0	0	0	0	0	0	0.359184	0.0484065	0.275152	0.0703951	0.351154	0.218214	0.998966	0.640023	0.822186	1.17375	1.51294	1.14034	XP_035449013.1	coronin-1C-A-like isoform X3
LOC118274633	protein_coding	6.55218	50.371	15.1638	0	0.0986194	0	0.109453	0.187962	0	0.11453	0.231525	0.219339	0	0	0	0	0	0.201664	0.103962	0.104873	0	XP_035448161.1	transmembrane protein 134-like isoform X2
LOC118274807	protein_coding	14.1228	83.3668	7.49455	0	0	0	0	0	0	0	0	0	0	0	0	0	0	0	0	0	0	XP_035448410.1	venom serine carboxypeptidase-like
LOC118274820	protein_coding	43.0148	109.67	64.6518	0	0	0	0	0	0	0	0	0	0	0	0	0	0	0	0	0	0	XP_035448437.1	ATP-dependent RNA helicase WM6
LOC118274862	protein_coding	0.164391	2.13909	10.6577	0.453587	0	0	0.31855	0.273521	0.252073	0.666654	2.02148	0	0	0	0	0.289704	0	0	0	0	0	XP_035448501.1	uncharacterized protein LOC118274862
LOC118275071	protein_coding	0.130726	57.835	0.770464	0	0.456484	0	0	0	0.400902	0	0	0	0.519491	0	0	0	0	0	0.481214	0	0	XP_035448820.1	uncharacterized protein LOC118275071
LOC118274789	protein_coding	22.3731	1.81059	0.906413	0	0	0	0	0	0	0	0	0	0	0	0	0	0	0	0	0	0	XP_035448388.1	phenoloxidase subunit 1-like isoform X1
LOC118274462	protein_coding	124.65	332.68	773.378	0	0	0	0	0	0	0	0	0	0	0	0	0	0	0	0	0	0	XP_035447836.1	dynein light chain 2, cytoplasmic
LOC118275172	protein_coding	26.7321	326.338	44.2358	7.2498	7.5794	5.3495	14.3889	7.41299	9.45927	0	0	0	0	0	0	0	0	0	0	0	0	XP_035448935.1	uncharacterized protein LOC118275172 isoform X2
LOC118274704	protein_coding	22.4008	0.734553	2.99438	0	0	0	0	0	0	0	0	0	0	0	0	0	0	0	0	0	0	XP_035448266.1	cuticle protein 16.8-like
LOC118274602	protein_coding	0.438426	8.84258	0.760836	0	0	0	0	0	0	0	0	0	0	0	0	0	0	0	0	0	0	XP_035448107.1	ubiquitin carboxyl-terminal hydrolase 32-like isoform X1
LOC118274580	protein_coding	73.1967	461.182	115.535	0	0	0	0	0	0	0	0	0	0	0	0	0.150167	0	0	0	0	0	XP_035448056.1	14-3-3 protein epsilon-like
LOC118274676	protein_coding	0.486579	9.75515	40.2126	0.149174	0.377577	0	0.628581	0	0.331603	0	0	0	0	0	0	0	0	0	0	0	0.204724	XP_035448218.1	major heat shock 70 kDa protein Ab-like
LOC118275159	protein_coding	1.76538	37.9537	2.63252	0	0	0	0	0	0	0	0	0	0	0	0	0	0	0	0	0	0	XP_035448920.1	egalitarian protein homolog
LOC118274918	protein_coding	15.4359	67.4589	37.5392	0	0.113475	0	0	0	0	0	0	0	0	0	0	0	0	0	0	0	0	XP_035448596.1	serine/threonine-protein phosphatase alpha-2 isoform isoform X1
LOC118274919	protein_coding	6.5369	30.2434	22.5046	0	0	0	0	0	0	0	0	0	0	0	0	0	0	0	0	0	0	XP_035448598.1	peptidyl-tRNA hydrolase 2, mitochondrial-like
LOC118274511	protein_coding	5.05478	20.9765	10.9236	0	0	0	0	0	0	0	0	0	0	0	0	0	0	0	0	0	0	XP_035447908.1	serine/threonine-protein phosphatase alpha-1 isoform-like
LOC118275135	protein_coding	6.9674	21.6915	19.802	0	0	0	0.300025	0	0	0	0	0	0.307642	0	0.317881	0.272856	0	0.276394	0	0	0	XP_035448895.1	mitochondrial import inner membrane translocase subunit Tim22-like
LOC118274617	protein_coding	76.8624	147.278	54.9842	0	0	0	0	0	0	0	0	0	0	0	0	0	0	0	0	0	0	XP_035448141.1	phosphoglycerate mutase 1-like
LOC118274619	protein_coding	11.3358	20.2606	78.7325	0	0	0	0	0	0	0	0	0	0	0	0	0	0.641951	0.348895	0.719451	1.45151	0.370043	XP_035448144.1	protein lethal(2)k10201-like
LOC118274613	protein_coding	1.09146	35.5056	0.76465	0.255696	0.503377	0.397078	0.359147	0.274115	0.315775	0.0835126	0	0.0399842	0	0	0.0422802	0.145166	0.169102	0.110287	0.11371	0.0764712	0.116971	XP_035448136.1	nucleoside-diphosphatase uda-1-like isoform X14
LOC118274879	protein_coding	0.425393	6450.33	5.9169	0.234748	0	0.234352	2.63778	0	1.04366	0	0	0	0	0	0	0	0	0	0	0	0	XP_035448533.1	zinc metalloproteinase nas-4-like isoform X1
LOC118274578	protein_coding	1.89745	79.8004	11.3695	0.727141	0.613494	0.241971	0.680886	0.584639	0.215518	0.142494	0.0960184	0.477564	0.558538	0.905506	0.721411	1.11461	0.403944	0.878163	0.970096	0.326199	0.266112	XP_035448052.1	max-binding protein MNT-like isoform X1
LOC118274577	protein_coding	2.79355	149.592	11.8255	0	0	0.103985	0.0731514	0	0.0578857	0.0765448	0	0	0.0750086	0.224501	0	0	0	0	0.208446	0.140182	0	XP_035448048.1	myotubularin-related protein 4-like isoform X2
LOC118274890	protein_coding	67.18	100.88	98.9582	1.7897	1.61784	4.08385	0.718225	2.15845	1.42085	4.88503	3.54494	2.15894	4.78699	1.46948	4.94632	0	0.913063	0.330829	0.341098	0.344088	0.701762	XP_035448547.1	protein D2-like isoform X3
LOC118274561	protein_coding	4.57321	56.4018	0.831703	0	0	0	0	0	0	0	0	0	0	0	0	0	0	0	0	0	0	XP_035448019.1	putative tricarboxylate transport protein, mitochondrial
LOC118274673	protein_coding	9.07318	50.1563	113.28	0	0	0	0	0	0	0	0	0	0	0	0	1.30526	0.304096	0.330548	0.681618	0.515694	1.57763	XP_035448216.1	apolipoprotein D-like
LOC118274712	protein_coding	6.25881	111.576	0.16921	0.9506	0.802029	1.26533	0.667598	0.764306	0.704373	0	0	0.222973	0	0.68295	0	0	0	0	0	0	0	XP_035448278.1	lysosomal acid glucosylceramidase-like isoform X1
LOC118274711	protein_coding	0	18.2185	0.168597	0	0	0	0	0	0	0	0.130282	0.0925687	0	0	0	0	0	0	0	0	0	XP_035448277.1	uncharacterized protein LOC118274711
LOC118274516	protein_coding	6.77117	14.1783	36.3985	0	0	0	0	0	0	0	0	0	0	0	0	0	0	0	0	0	0	XP_035447917.1	actin-related protein 2/3 complex subunit 3-like
LOC118274885	protein_coding	1.9345	30.4862	6.37637	0	0	0	0	0	0	0	0	0	0	0	0	0	0	0	0	0	0	XP_035448539.1	signal peptide peptidase-like 3
LOC118275512	protein_coding	4.04154	74.6947	9.46738	0	0	0	0	0	0	0	0	0	0	0	0	0	0	0	0	0	0	XP_035449393.1	3\\'-5\\' ssDNA/RNA exonuclease TatD-like
LOC118275400	protein_coding	1.49911	45.4551	2.75334	0	0	0	0	0	0	0	0	0	0	0	0	0	0	0	0	0	0	XP_035449228.1	protein sel-1 homolog 1-like isoform X1
LOC118275417	protein_coding	0	1103.28	0.217712	0	0.644948	0.508753	0	0	0.566418	0	0	0	0	0	0	1.30195	0	0	0	4.80093	0.699387	XP_035449254.1	proline-rich protein 4-like
LOC118275404	protein_coding	1.56202	17.5004	12.1708	0	0	0	0	0	0	0	0	0	0	0	0	0	0	0	0	0	0	XP_035449235.1	homeobox protein homothorax-like isoform X4
LOC118275731	protein_coding	0.502413	5.35617	0.794821	0	0.0923363	0	0.102479	0	0	0.0536166	0	0.102682	0	0	0.0542893	0	0	0	0	0	0	XP_035449692.1	LOW QUALITY PROTEIN: bromodomain adjacent to zinc finger domain protein 1A-like
LOC118275454	protein_coding	1.07479	15.1975	4.49753	0	0	0	0	0	0	0	0	0	0	0	0	0	0	0	0	0	0	XP_035449311.1	5\\'-3\\' exoribonuclease 2 homolog
LOC118275450	protein_coding	17.4545	50.9988	43.401	0	0	0	0	0	0	0	0	0	0	0	0	0	0	0	0	0	0	XP_035449299.1	viral IAP-associated factor homolog
LOC118275449	protein_coding	5.09394	27.0872	21.3666	0	0	0	0	0	0	0	0	0	0	0	0	0	0	0	0	0	0	XP_035449298.1	transcription initiation factor TFIID subunit 7-like
LOC118275545	protein_coding	2.12237	18.7286	10.805	0	0	0	0	0	0	0	0	0	0	0	0	0	0	0	0	0	0	XP_035449442.1	70 kDa peptidyl-prolyl isomerase-like
LOC118275375	protein_coding	11.0866	97.2484	8.30673	0	0	0	0	0	0	0	0	0	0	0	0	1.45494	1.35587	1.4738	1.0854	0.875927	1.78644	XP_035449189.1	hippocampus abundant transcript 1 protein-like
LOC118275266	protein_coding	9.32038	29.4645	15.9514	0	0	0.246858	0.694638	0	0.274838	0.363431	0	0.348007	0	0	0	0.631735	0.294359	0.639928	0.329896	0.332788	0.339358	XP_035449055.1	transmembrane protein 179-like
LOC118275675	protein_coding	0.164309	94.0729	0	0	0	0	0	0	0	0	0	0	0	0	0	0	0.359789	0	0	0.20338	0	XP_035449628.1	LOW QUALITY PROTEIN: juvenile hormone esterase-like
LOC118275676	protein_coding	0.16665	109.099	0	0	0	0	0	0	0	0	0	0	0	0	0	0	0	0	0	0	0	XP_035449629.1	LOW QUALITY PROTEIN: juvenile hormone esterase-like
LOC118275847	protein_coding	8.88865	29.4016	58.8502	0	0	0	0	0	0	0	0	0	0	0	0	5.85581	9.54987	11.5669	8.56224	8.32881	8.49324	XP_035449840.1	ADP-ribosylation factor-like protein 2
LOC118275644	protein_coding	11.1298	0.793243	1.92478	0	0.0912312	0	0.202506	0.17388	0	0.423799	0	0.405813	0.415294	0.517906	0.107279	0.552504	0.514882	0.466391	0.480868	0.29105	0.692524	XP_035449570.1	protein serrate-like isoform X1
LOC118275331	protein_coding	0.675888	4.3974	30.2747	0	0	0	0.654852	0	0	2.05569	6.92603	1.3123	0	0	0	0	0	0	0	0	0	XP_035449127.1	uncharacterized protein LOC118275331
LOC118275335	protein_coding	4.8647	814.64	12.6075	0	0	0.183561	0	0	0	0	0	0	0	0	0	0	0	0	0	0	0	XP_035449136.1	uncharacterized protein C14orf119-like isoform X3
LOC118275288	protein_coding	1.33651	7.25621	7.99928	0	0	0	0	0	0	0	0	0	0	0	0	0	0	0	0	0	0	XP_035449091.1	enolase-phosphatase E1-like
LOC118275276	protein_coding	6.46298	10.9704	7.59992	0	0	0	0	0	0	0	0	0	0	0	0	0.109515	0	0	0	0	0	XP_035449071.1	uncharacterized protein LOC118275276
LOC118275817	protein_coding	3.16032	20.7417	27.4246	0	0	0	0	0	0	0	0	0	0	0	0	0	0	0	0	0	0	XP_035449799.1	probable G-protein coupled receptor Mth-like 5
LOC118275818	protein_coding	5.29735	2.47442	25.007	0	0	0	0	0	0	0	0	0	0	0	0	0	0	0	0	0	0	XP_035449800.1	probable G-protein coupled receptor Mth-like 3
LOC118275625	protein_coding	12.5645	28.2927	17.4148	0.272974	0.115155	0.0908378	0.25561	0.219478	0.505669	0.133734	0.0901151	0.128058	0	0.784464	0	0.464927	0	0.706434	0.485575	0	0.624377	XP_035449545.1	C-1-tetrahydrofolate synthase, cytoplasmic isoform X2
LOC118275368	protein_coding	2.17071	21.3412	3.39133	0	0	0.0949095	0	0	0	0	0	0	0	0	0	0	0	0	0	0	0	XP_035449182.1	3\\'-5\\' ssDNA/RNA exonuclease TatD-like
LOC118275853	protein_coding	22.538	0	2.45301	0	0	0	0	0	0	0.318459	0.429181	0	0.312068	0.93402	0.64491	0	0.257935	0	0	0.291608	0.297365	XP_035449851.1	N-acetylneuraminate lyase-like isoform X1
LOC118275457	protein_coding	1.91883	9.89305	13.7629	0.0998944	0.632113	0	0.28062	0.240953	0.222058	0	0	0	0	0	0	0	0	0	0	0	0	XP_035449317.1	protein distal antenna-like
LOC118275262	protein_coding	7.58514	34.3927	6.02953	1.67079	2.55964	1.40461	2.7173	2.01503	1.66155	0.38773	0.174179	0.123758	0.12665	0	0.26173	3.70686	3.24508	2.16193	3.05026	2.01188	2.41365	XP_035449042.1	LOW QUALITY PROTEIN: metastasis-associated protein MTA3-like
LOC118275343	protein_coding	22.3584	67.0796	77.7414	0	0	0	0	0	0	0	0	0	0	0	0	0	0	0	0	0	0	XP_035449149.1	uncharacterized protein LOC118275343
LOC118275344	protein_coding	67.5101	162.666	359.132	0	0	0	0	0	0	0	0	0	0	0	0	0	0	0	0	0	0	XP_035449150.1	ras-related protein Rab-8A-like isoform X1
LOC118275869	protein_coding	1.3982	3.86095	6.80641	0	0	0	0	0	0	0.0432833	0.14583	0	0.0424147	0.0423157	0	0.0376187	0	0	0	0	0	XP_035449877.1	myosin-I heavy chain-like isoform X3
LOC118275519	protein_coding	12.4607	28760.6	46.7081	4.81341	14.794	23.3399	57.95	62.198	10.6999	196.063	59.2476	234.194	247.588	62.2466	180.104	0	0	0	0	0	0	XP_035449403.1	chymotrypsin inhibitor Ani s 6-like
LOC118275543	protein_coding	13.7823	40.0522	21.607	0	0	0	0	0	0	0	0	0	0	0	0	0	0	0	0	0	0	XP_035449441.1	39S ribosomal protein L40, mitochondrial-like
LOC118275885	protein_coding	0.575587	11.4604	1.78503	0	0	0	0	0	0	0	0	0	0	0	0	0	0	0	0	0	0	XP_035449900.1	autophagy-related protein 2 homolog A-like isoform X2
LOC118275888	protein_coding	5.53011	36.164	16.447	0	0	0	0	0	0	0	0	0	0	0	0	0	0	0	0	0	0	XP_035449904.1	zinc finger protein-like 1
LOC118275942	protein_coding	1.16511	5.87473	42.1882	0	0	0	0	0	0	0	0	0	0	0	0	0	0	0	0	0	0	XP_035449985.1	1,5-anhydro-D-fructose reductase-like isoform X2
LOC118275587	protein_coding	1.67973	66.1855	3.5423	0	0.183296	0.0722946	0.406862	0.0873374	0	0.745037	0.358597	0.101917	0.208596	0.104054	0.107769	0	0	0	0	0	0	XP_035449490.1	uncharacterized protein LOC118275587 isoform X1
LOC118275513	protein_coding	16.8387	45.7436	73.1263	0	0	0	0	0	0	0	0	0	0	0	0	0	0	0	0	0	0	XP_035449394.1	trafficking protein particle complex subunit 6b-like
[truncated: 516 more rows]

## Sheet: Table S3
Table S3. Down regulated DEGs in Verson’s glands (FDR <0.01)
Name	Biotype	L6_TPM	prepupa_TPM	pupa_TPM	ED-576	ED-575	ED-574	ED-573	ED-578	ED-577	FB-567	FB-568	FB-572	FB-569	FB-570	FB-571	MG-560	MG-562	MG-563	MG-564	MG-559	MG-561	Accession	Protein_name
LOC118273724	protein_coding	6.75888	6.193	18.5731	77.3934	129.366	37.9332	68.2684	54.9634	44.4351	115.804	355.767	154.359	132.449	208.342	130.266	2074.31	857.612	1162.81	1822.16	2054.13	1762.6	XP_035446732.1	atlastin-like
LOC118275420	protein_coding	0.540733	16.1049	2.5708	10.046	25.176	10.0291	37.1622	16.1945	12.7135	40.9328	27.0896	56.8336	29.9402	129.486	37.5977	57.0483	62.7545	77.6086	69.5345	43.3714	42.1801	XP_035449260.1	probable peroxisomal acyl-coenzyme A oxidase 1
LOC118275636	protein_coding	0.0838693	7.49376	0.790887	5.32246	10.836	5.42898	17.552	8.79135	7.97337	21.7673	10.7716	31.5909	18.1642	78.6387	22.0404	41.2366	64.3232	60.4861	53.8736	47.3384	34.1405	XP_035449566.1	probable peroxisomal acyl-coenzyme A oxidase 1
LOC118261912	protein_coding	0.759579	2.1318	0.816351	3.08209	5.77285	3.44611	7.09964	6.98817	3.97374	32.0715	14.1632	30.8838	28.5869	38.9716	38.5283	143.308	88.7885	159.364	176.976	117.635	138.23	XP_035428842.1	uncharacterized protein LOC118261912
LOC118282205	protein_coding	1.31802	0.623648	3.31908	7.93454	22.1753	5.61081	51.5443	17.1451	14.3308	44.7032	32.0873	53.5075	77.1367	17.1015	42.8041	19.0041	11.8067	17.5394	17.6427	12.0132	9.98182	XP_035459059.1	inducible metalloproteinase inhibitor protein-like isoform X1
LOC118262056	protein_coding	7.64047	16.6668	6.82048	41.4233	69.8983	38.1534	66.321	40.1448	47.5478	195.328	35.0416	182.874	147.906	136.401	92.2844	65.5122	75.8738	78.007	87.9944	98.2229	76.4751	XP_035429053.1	succinyl-CoA:3-ketoacid coenzyme A transferase 1, mitochondrial-like
LOC118262922	protein_coding	0.87528	13.5937	1.15654	32.6034	45.8955	31.4595	43.7698	39.2269	40.0907	30.5144	27.9301	28.8356	24.6845	19.3098	22.7237	23.9832	26.5698	22.3285	25.2563	30.8248	19.1915	XP_035430497.1	spectrin alpha chain-like isoform X1
LOC118263237	protein_coding	0.650184	1.67037	0.663235	4.13996	3.8422	4.13297	3.68278	3.24541	2.60747	12.5749	0.820017	6.70038	8.54631	14.2767	6.161	5.55276	6.40671	8.57107	6.25964	5.8502	5.58693	XP_035430958.1	venom dipeptidyl peptidase 4-like isoform X2
LOC118263791	protein_coding	0.695753	1.27417	0.0455621	13.2247	24.2952	20.0165	10.486	16.7212	27.738	1063.38	4190.3	1790.95	2339.68	1945.29	1275.12	60.4882	83.5384	123.097	67.7278	105.353	69.3775	XP_035431856.1	LOW QUALITY PROTEIN: uncharacterized oxidoreductase YrbE-like
LOC118264704	protein_coding	1.04264	0.556594	1.18174	9.29437	13.723	11.046	7.77066	12.8107	12.79	61.7966	55.2291	47.962	44.6205	30.5255	65.2065	16.6781	16.8596	22.0486	18.5997	14.5933	19.1332	XP_035433198.1	galactokinase-like
LOC118264652	protein_coding	3.0523	7.24995	0.599649	31.0807	67.5031	42.0382	53.2314	59.9751	53.712	21.8087	16.4829	40.3553	40.4317	54.1673	31.9299	23.0529	17.4252	36.3251	31.8348	27.796	37.7013	XP_035433131.1	zinc-type alcohol dehydrogenase-like protein SERP1785
LOC118264694	protein_coding	0	0	0.102524	26.1584	40.0906	47.1973	19.2135	4.34147	28.8074	45.8531	23.0544	17.5628	35.6006	86.2077	4.64284	3.06555	20.569	23.2898	1.92102	9.36632	12.5154	XP_035433182.1	prostaglandin reductase 1-like
LOC118264717	protein_coding	2.97349	0.665663	2.93968	22.2313	48.9015	22.1938	18.9585	22.024	27.0626	33.4522	7.07697	20.8584	27.4444	55.9016	21.6623	16.9036	200.688	258.897	28.9532	54.4959	122.403	XP_035433212.1	prostaglandin reductase 1-like
LOC118264812	protein_coding	1.32511	3.19706	0.976233	18.2811	20.3885	11.7486	16.3693	15.4334	21.9698	31.0667	4.63942	23.1554	21.7216	33.1631	27.8858	13.7194	16.7296	14.9322	18.9017	18.4523	18.1894	XP_035433360.1	uncharacterized protein LOC118264812
LOC118265055	protein_coding	0.282057	0.978714	0.598453	9.49462	21.2743	8.08011	15.9594	23.8403	18.8569	28.8243	4.31621	32.8583	15.4679	72.4625	19.4573	13.1225	4.26159	15.1053	24.0881	12.5685	7.69001	XP_035433643.1	uncharacterized protein LOC118265055
LOC118265056	protein_coding	0.204667	0.236726	0.321669	8.09426	8.09974	5.54366	10.8403	5.33503	6.90428	13.6947	1.58462	12.1863	7.99772	16.7695	7.14339	4.20795	2.12877	4.62788	5.52494	7.3467	6.32924	XP_035433646.1	uncharacterized protein LOC118265056
LOC118265660	protein_coding	0.590726	8.02085	0.666044	19.9134	25.5604	19.0308	16.9214	18.9738	20.8728	11.8737	11.9312	12.8658	8.06311	9.97899	7.06594	20.73	17.8843	22.466	24.5815	26.7998	28.3987	XP_035434557.1	inhibitor of Bruton tyrosine kinase-like
LOC118265987	protein_coding	0	0	0	141.088	190.378	97.1159	206.767	148.014	134.975	285.953	110.38	227.123	202.274	186.99	180.723	113.978	132.675	161.722	149.122	156.065	179.481	XP_035435203.1	peptidyl-prolyl cis-trans isomerase B-like
LOC118266244	protein_coding	5.92836	38.2491	7.29378	46.6188	72.4548	36.3339	93.0504	53.2648	49.7698	215.77	277.626	296.969	143.414	388.987	134.798	342.937	522.825	715.405	649.503	433.679	421.476	XP_035435538.1	3-ketoacyl-CoA thiolase, mitochondrial-like
LOC118267074	protein_coding	2.52739	8.59207	1.73113	59.9348	62.0167	33.8681	50.0335	51.826	58.2361	240.997	46.1048	209.284	137.353	116.45	114.998	13.4823	15.0322	26.3388	20.8702	21.0531	17.8475	XP_035436725.1	LOW QUALITY PROTEIN: protoheme IX farnesyltransferase, mitochondrial-like
LOC118267626	protein_coding	0.0970275	0.0420847	0.0107223	0.384843	0.444691	0.200449	0.72856	0.807192	0.35335	0.368882	0.099427	0.494517	0.843451	0.91361	0.871524	0.619837	0.876405	0.649527	1.09383	0.765634	0.597044	XP_035437608.1	uncharacterized threonine-rich GPI-anchored glycoprotein PJ4664.02-like isoform X12
LOC118267959	protein_coding	0.11424	0.0566289	0.0865671	0.315209	0.968796	0.584399	0.442736	0.896075	0.500491	0.728002	0.11149	0.602046	1.03766	1.22935	0.871161	0.488925	0.69685	0.670066	1.50188	0.636319	0.772479	XP_035438110.1	uncharacterized threonine-rich GPI-anchored glycoprotein PJ4664.02-like
LOC118268100	protein_coding	0.0862893	0.299417	0.203427	0.714265	4.51973	2.61455	1.33766	9.76287	3.9694	6.64863	0.943181	5.02615	10.2871	7.5263	9.21227	3.64958	1.98396	1.54038	2.85875	0.640847	2.61399	XP_035438258.1	uncharacterized protein LOC118268100 isoform X1
LOC118268196	protein_coding	7.234	27.4547	1.37042	148.452	145.925	101.055	102.129	185.272	150.738	105.295	17.2968	71.4814	68.7879	69.1396	104.76	120.199	116.257	214.228	187.355	116.084	111.039	XP_035438451.1	glycerol-3-phosphate dehydrogenase
LOC118268225	protein_coding	18.016	0.689495	2.31102	257.467	231.659	271.19	183.589	304.872	172.902	455.766	113.81	357.205	423.457	73.9478	402.739	348.495	183.964	507.009	393.426	327.22	408.924	XP_035438509.1	alanine--glyoxylate aminotransferase 2-like
LOC118268316	protein_coding	0	1.77932	0.0525603	3.44489	4.98254	4.91296	3.80178	8.60609	7.38426	2.53154	0	7.27232	3.8983	10.9605	4.02805	20.7451	26.6554	22.2877	41.0349	16.5578	32.4187	XP_035438652.1	uncharacterized protein LOC118268316 isoform X2
LOC118268250	protein_coding	0	0.350219	0	126.154	135.337	101.615	111.87	91.8587	94.7152	27.4231	2.75803	16.4611	24.8673	16.8063	12.4331	19.0318	6.29871	4.68452	7.80221	11.9933	10.5102	XP_035438555.1	leucine-rich repeat extensin-like protein 5
LOC118269285	protein_coding	3.06543	25.7827	12.961	65.826	92.615	41.3013	125.774	66.305	46.3913	161.876	188.292	115.672	96.6592	185.205	94.1301	58.2492	55.3773	62.8114	65.9877	70.7729	68.385	XP_035440206.1	glutaryl-CoA dehydrogenase, mitochondrial-like
LOC118269102	protein_coding	0.66745	2.123	0.950664	2.37876	3.20469	3.52381	6.14343	3.70177	3.32621	9.13512	6.61158	10.9073	11.9357	11.1361	8.45038	4.60692	4.56725	4.86524	4.50441	4.13081	7.0557	XP_035439918.1	LOW QUALITY PROTEIN: GATOR complex protein WDR24-like
LOC118269058	protein_coding	5.18301	34.4964	7.63683	55.6009	84.8765	47.7533	106.841	65.8673	60.0171	146.949	98.6538	172.29	141.514	232.59	124.758	92.1265	75.8738	88.6951	84.7049	112.326	65.4776	XP_035439845.1	6-phosphofructo-2-kinase/fructose-2,6-bisphosphatase-like isoform X3
LOC118270339	protein_coding	0.0542525	0.188252	0.031975	0.498976	0.505188	0.29888	0.841023	0.601783	0.554594	0.146673	0.543587	0.70224	0.93424	0.430181	0.891079	4.01554	3.14812	4.06761	4.39359	3.89487	2.80763	XP_035441790.1	5-hydroxytryptamine receptor 1-like
LOC118270239	protein_coding	1.76474	0.336047	0.405891	11.995	10.0702	11.6191	14.0122	16.1852	13.068	85.3549	15.8785	67.3582	78.6815	38.737	71.4029	254.866	138.973	260.477	328.454	313.751	363.952	XP_035441590.1	facilitated trehalose transporter Tret1-like isoform X2
LOC118272132	protein_coding	0	0	0	1.66501	0.46826	1.47751	3.11819	1.56183	1.23373	1.63142	1.09932	2.08291	0.266446	1.0633	0.825944	0	4.18431	5.7452	0	6.47342	0	XP_035444375.1	5-methylcytosine rRNA methyltransferase NSUN4-like
LOC118271892	protein_coding	0.146978	0.0425003	0	9.73298	4.27698	10.5263	2.84808	6.5213	10.8179	1.39076	0	0.951239	1.16815	0.97119	0.201173	1.72678	2.57472	3.67327	3.24625	4.91205	2.22624	XP_035444046.1	SET domain-containing protein SmydA-8-like
LOC118272827	protein_coding	0.352267	0.224096	0.387553	3.4991	3.19824	2.58755	5.00579	2.89151	2.30467	14.095	3.40123	9.11945	10.7324	24.8596	8.10023	10.2638	27.7691	15.26	15.3879	23.7201	29.6131	XP_035445417.1	uncharacterized protein LOC118272827 isoform X2
LOC118272681	protein_coding	0.838173	4.08294	1.70999	11.3855	19.5873	6.57112	10.2448	11.1567	8.89775	20.6557	8.10451	16.7746	9.48001	28.8849	15.6199	20.4521	18.8477	38.212	18.9871	13.168	22.4614	XP_035445207.1	beta-1,3-glucan-binding protein-like
LOC118272758	protein_coding	16.8389	6.87409	14.6531	124.9	80.5909	83.2172	57.9657	82.4039	80.4987	281.582	133.442	139.239	193.27	130.771	128.119	574.646	719.987	815.504	830.609	1055.27	1044.6	XP_035445314.1	pyrimidodiazepine synthase-like
LOC118272604	protein_coding	0.204125	0.265612	0.0902297	8.6595	10.0681	12.0185	6.62537	7.89644	10.329	0.620839	0.278898	2.27888	1.41955	2.0232	2.51452	1.79863	1.67615	0.910977	1.69066	2.17922	1.44929	XP_035445101.1	collagen alpha-1(XVIII) chain-like isoform X3
LOC118274849	protein_coding	0.186082	4.58441	1.73282	11.0902	12.6058	6.25335	14.5675	13.4991	10.9568	9.50818	6.1019	14.1628	10.9442	12.2466	15.1289	120.416	121.751	167.287	155.218	133.085	163.757	XP_035448483.1	E3 ubiquitin-protein ligase siah2-like isoform X4
LOC118275012	protein_coding	0	0.0417231	0.297645	2.58781	0.503852	2.38472	2066.62	46.815	0	75.3856	2752.28	2742.24	445.147	5177.32	469.048	6.78082	4.50235	3.94953	4.07214	2.67902	0.728509	XP_035448734.1	uncharacterized protein LOC118275012
LOC118275422	protein_coding	4.51898	5.3956	1.60196	62.4816	185.458	73.7674	272.653	110.924	87.2424	46.5244	106.399	94.2801	70.4404	150.601	84.9728	212.287	150.784	148.421	128.045	92.6339	126.161	XP_035449261.1	steroid hormone receptor ERR1-like isoform X4
LOC118276214	protein_coding	1.68705	0.186828	1.52319	26.939	43.7442	20.1701	20.8666	21.8587	26.9696	241.344	220.302	282.535	155.195	417.962	147.39	66.1664	114.833	81.7622	184.853	59.9806	82.6404	XP_035450343.1	delta-1-pyrroline-5-carboxylate synthase-like isoform X1
LOC118276783	protein_coding	0.107016	0.278502	0.189217	3.83859	2.61583	1.17911	10.3685	3.20503	1.64095	6.50968	1.46216	4.57117	7.65485	13.5769	1.31827	6.78929	3.86649	0.764149	5.51509	5.16604	2.83663	XP_035451209.1	uncharacterized protein LOC118276783
LOC118277538	protein_coding	1.07132	8.36416	0.912038	16.7506	6.23496	7.86931	29.0635	13.864	10.2215	57.927	7.48142	12.0182	17.9754	55.6881	20.5288	13.006	5.47373	4.2499	23.2237	19.007	27.4958	XP_035452271.1	longitudinals lacking protein-like
LOC118277289	protein_coding	3.06045	9.73455	2.60542	23.4565	70.0582	16.8602	28.993	21.5	14.5998	33.096	3.7169	27.73	41.891	60.6676	34.9075	127.044	48.0273	55.8471	65.0913	74.5009	63.0952	XP_035451905.1	CCAAT/enhancer-binding protein gamma-like
LOC118278718	protein_coding	0	0	0	0.452905	2.8659	2.71284	1.27228	1.63866	2.01355	1.99696	11.6621	4.46181	3.26146	4.55539	4.04402	9.83512	10.2437	4.68831	7.25077	4.26669	14.9175	XP_035453937.1	uncharacterized protein LOC118278718
LOC118279186	protein_coding	1.30665	6.36502	0.592392	18.3039	36.5019	10.5208	37.0058	21.0717	20.0359	40.7605	3.84524	32.3954	20.3706	37.0598	25.5886	54.9103	53.1522	88.6371	89.9086	60.0912	64.3224	XP_035454636.1	phytanoyl-CoA dioxygenase, peroxisomal-like
LOC118280114	protein_coding	3.77597	17.6204	0.43486	52.5721	98.5116	25.1059	91.8397	60.2265	49.5142	27.9852	7.70905	40.9546	15.3503	98.2534	26.0195	253.017	128.158	153.872	137.24	164.229	121.454	XP_035455930.1	pyruvate dehydrogenase (acetyl-transferring) kinase, mitochondrial-like
LOC118280539	protein_coding	0.0834525	0.579147	0	8.05914	40.506	4.13771	62.4203	15.8291	13.5642	4.39951	7.2974	4.86092	2.98469	12.5726	2.74136	13.236	14.2535	10.1302	17.203	13.0154	9.48023	XP_035456522.1	glucose-1-phosphatase-like
LOC118280657	protein_coding	0.896251	3.2395	1.43062	12.5707	23.2115	11.418	25.7613	17.0248	9.50548	27.4106	9.28621	23.7821	27.6025	40.7149	19.6275	75.2869	30.0512	27.8654	19.5202	13.5898	20.9285	XP_035456836.1	facilitated trehalose transporter Tret1-like
LOC118280647	protein_coding	0.758027	2.99561	0.0496402	12.5492	12.6466	6.72803	11.751	13.7335	12.9149	29.3739	4.14279	34.9956	17.0698	22.7067	31.1259	7.12457	3.04307	8.11908	11.7816	9.07001	5.42187	XP_035456817.1	carbonyl reductase
LOC118281583	protein_coding	13.2461	2.4191	3.40452	222.863	241.705	269.948	182.183	194.212	251.981	224.56	187.514	174.035	191.953	141.753	120.641	80.3854	64.1166	80.3611	89.8215	98.0054	99.186	XP_035458084.1	uncharacterized protein LOC118281583 isoform X2

## Sheet: Table S4
Table S4. FAW Orthologs of silkworm hemolymph proteins (Hou et al., 2016)
Accession	Protein_name
XP_035431944.1	laminin subunit alpha-like
XP_035428786.1	laminin subunit gamma-1-like
XP_035451734.1	FK506-binding protein 2-like isoform X2
XP_035430338.1	putative serine protease K12H4.7
XP_035447205.1	glutamine synthetase 2 cytoplasmic-like
XP_035429748.1	leucine-rich repeat protein SHOC-2-like
XP_035429836.1	catalase-like
XP_035436112.1	peroxidasin-like
XP_035431196.1	triosephosphate isomerase
XP_035431345.1	tyrosine 3-monooxygenase-like
XP_035433867.1	sulfhydryl oxidase 1-like
XP_035450576.1	D-3-phosphoglycerate dehydrogenase-like
XP_035436664.1	alpha-mannosidase 2-like
XP_035430861.1	cubilin-like
XP_035452073.1	alpha-crystallin A chain-like
XP_035448778.1	uncharacterized protein LOC118275038
XP_035449473.1	LOW QUALITY PROTEIN: neuroglian-like
XP_035446550.1	atlastin-1-like
XP_035446732.1	atlastin-like
XP_035444292.1	elongation factor 1-alpha
XP_035444305.1	protein disulfide-isomerase A3-like
XP_035443733.1	protein eiger-like
XP_035444448.1	LOW QUALITY PROTEIN: ornithine aminotransferase, mitochondrial-like
XP_035454195.1	gamma-glutamylcyclotransferase-like
XP_035443645.1	LOW QUALITY PROTEIN: poly(U)-specific endoribonuclease homolog
XP_035443694.1	poly(U)-specific endoribonuclease homolog
XP_035443706.1	LOW QUALITY PROTEIN: anther-specific proline-rich protein APG-like
XP_035455135.1	LOW QUALITY PROTEIN: fibroin heavy chain-like
XP_035454458.1	transmembrane protease serine 9-like
XP_035444536.1	GILT-like protein 2
XP_035443884.1	14-3-3 protein zeta isoform X1
XP_035451129.1	lysosomal Pro-X carboxypeptidase-like isoform X2
XP_035446172.1	LOW QUALITY PROTEIN: uncharacterized protein LOC118273359
XP_035443939.1	protein windpipe-like
XP_035444186.1	uncharacterized protein LOC118272002 isoform X1
XP_035447676.1	uncharacterized protein LOC118274319
XP_035444584.1	prolyl endopeptidase-like isoform X3
XP_035451055.1	apolipoprotein D-like
XP_035448919.1	apolipoprotein D-like
XP_035452817.1	loricrin-like
XP_035453935.1	uncharacterized protein LOC118278713
XP_035428731.1	para-nitrobenzyl esterase-like
XP_035428748.1	insulin-related peptide 4-like
XP_035428680.1	uncharacterized protein LOC118261820
XP_035459445.1	inducible metalloproteinase inhibitor protein-like
XP_035459429.1	dipeptidyl peptidase 3-like
XP_035428978.1	zonadhesin-like
XP_035459121.1	glutathione S-transferase 1-like
XP_035428717.1	uncharacterized protein LOC118261833
XP_035459149.1	uncharacterized protein LOC118282268, partial
XP_035428927.1	endocuticle structural glycoprotein ABD-5-like
XP_035459323.1	endocuticle structural glycoprotein ABD-5-like
XP_035459276.1	larval cuticle protein LCP-22-like
XP_035428569.1	uncharacterized protein LOC118261726
XP_035459273.1	larval cuticle protein LCP-30-like
XP_035459275.1	larval cuticle protein LCP-17-like
XP_035459256.1	carboxypeptidase E-like
XP_035428957.1	multiple inositol polyphosphate phosphatase 1-like
XP_035428961.1	pancreatic triacylglycerol lipase-like
XP_035459158.1	L-dopachrome tautomerase yellow-f2-like
XP_035457817.1	uncharacterized protein LOC118281347
XP_035428635.1	histidine-rich glycoprotein-like
XP_035457617.1	27 kDa hemolymph protein-like
XP_035457762.1	LOW QUALITY PROTEIN: calreticulin-like
XP_035428974.1	peroxidase-like
XP_035429187.1	endoplasmin-like
XP_035430458.1	protein obstructor-E-like
XP_035430380.1	nucleoside diphosphate kinase-like
XP_035430300.1	60S ribosomal protein L5
XP_035430730.1	probable E3 ubiquitin-protein ligase HERC2
XP_035429817.1	phosphoglycerate kinase-like
XP_035429861.1	multifunctional protein ADE2-like
XP_035429821.1	uncharacterized protein LOC118262504 isoform X2
XP_035430596.1	endoplasmic reticulum chaperone BiP
XP_035430818.1	protein obstructor-E-like
XP_035430817.1	protein obstructor-E-like
XP_035430814.1	protein obstructor-E-like isoform X1
XP_035430438.1	protein obstructor-E-like
XP_035429666.1	60S acidic ribosomal protein P0-like
XP_035430224.1	U-scoloptoxin(19)-Sm1a-like
XP_035429927.1	probable uridine nucleosidase 2 isoform X1
XP_035430726.1	uncharacterized protein LOC118263062
XP_035430638.1	proteasome subunit beta type-6-like
XP_035430609.1	60S acidic ribosomal protein P1
XP_035429239.1	protein takeout-like
XP_035429236.1	uncharacterized protein LOC118262187
XP_035430700.1	protein takeout-like
XP_035429707.1	division abnormally delayed protein-like
XP_035430114.1	ommochrome-binding protein-like
XP_035430137.1	uncharacterized protein LOC118262698
XP_035430061.1	glycerophosphodiester phosphodiesterase GDPD6-like
XP_035430201.1	serine protease inhibitor 88Ea-like
XP_035429656.1	cytosolic non-specific dipeptidase-like
XP_035429938.1	LOW QUALITY PROTEIN: uncharacterized protein LOC118262565
XP_035429719.1	uncharacterized protein LOC118262460
XP_035431925.1	carboxypeptidase Q-like
XP_035432002.1	cholinesterase 2-like
XP_035431523.1	trypsin-3-like
XP_035431086.1	glycine N-methyltransferase-like
XP_035431600.1	40S ribosomal protein S2
XP_035431061.1	laminin subunit beta-1-like
XP_035431127.1	97 kDa heat shock protein-like isoform X1
XP_035431130.1	probable transaldolase
XP_035431386.1	growth-blocking peptide, long form-like
XP_035432042.1	ribose-5-phosphate isomerase-like
XP_035431605.1	muscle-specific protein 20-like
XP_035432057.1	uncharacterized protein LOC118263924 isoform X2
XP_035431905.1	circadian clock-controlled protein daywake-like
XP_035431170.1	LOW QUALITY PROTEIN: facilitated trehalose transporter Tret1-like
XP_035431511.1	trypsin Blo t 3-like
XP_035431527.1	LOW QUALITY PROTEIN: teneurin-m-like
XP_035431192.1	LOW QUALITY PROTEIN: spondin-1-like
XP_035431447.1	arylsulfatase B-like
XP_035433117.1	uncharacterized protein LOC118264644
XP_035432221.1	dynein heavy chain 3, axonemal-like
XP_035432964.1	lipase 3-like
XP_035432896.1	uncharacterized protein LOC118264484
XP_035432468.1	protein singed-like
XP_035432461.1	glutaminyl-peptide cyclotransferase-like
XP_035432690.1	trehalase-like
XP_035432540.1	uncharacterized protein LOC118264207
XP_035433165.1	zinc-type alcohol dehydrogenase-like protein SERP1785
XP_035432259.1	aconitate hydratase, mitochondrial-like
XP_035432383.1	prostaglandin reductase 1-like
XP_035432474.1	myophilin-like
XP_035432762.1	serine hydroxymethyltransferase, cytosolic-like isoform X2
XP_035432312.1	probable isoaspartyl peptidase/L-asparaginase CG7860 isoform X3
XP_035432671.1	protein yellow-like
XP_035433160.1	uncharacterized protein LOC118264679
XP_035433140.1	lipase member H-like
XP_035433540.1	peroxiredoxin-5, mitochondrial-like
XP_035434136.1	neutral ceramidase-like
XP_035434331.1	malate dehydrogenase, cytoplasmic-like
XP_035434307.1	lysozyme-like
XP_035433902.1	uncharacterized protein LOC118265213
XP_035434214.1	glucose dehydrogenase
XP_035434169.1	uncharacterized protein LOC118265420
XP_035433476.1	glutamyl aminopeptidase-like isoform X2
XP_035434050.1	plasminogen activator inhibitor 1-like
XP_035434265.1	RNA-binding protein Rsf1-like
XP_035433727.1	nidogen-like
XP_035433912.1	chitooligosaccharidolytic beta-N-acetylglucosaminidase-like
XP_035433962.1	spermidine synthase-like
XP_035434781.1	translation elongation factor 2
XP_035434929.1	LOW QUALITY PROTEIN: proteasome subunit beta type-1-like
XP_035435315.1	chaoptin-like
XP_035435663.1	60S ribosomal protein L12-like
XP_035435070.1	transitional endoplasmic reticulum ATPase TER94
XP_035435576.1	dihydropteridine reductase-like
XP_035435141.1	bis(5\\'-nucleosyl)-tetraphosphatase
XP_035435867.1	alpha-N-acetylgalactosaminidase-like
XP_035435816.1	allergen Tha p 1-like
XP_035435367.1	ejaculatory bulb-specific protein 3-like
XP_035435365.1	ejaculatory bulb-specific protein 3-like isoform X2
XP_035435368.1	ejaculatory bulb-specific protein 3-like
XP_035435511.1	uncharacterized protein LOC118266221
XP_035435512.1	uncharacterized protein LOC118266222
XP_035434665.1	allergen Tha p 1-like
XP_035434664.1	allergen Tha p 1-like
XP_035435738.1	peptidyl-prolyl cis-trans isomerase B-like
XP_035435149.1	40S ribosomal protein S9
XP_035435264.1	3-ketoacyl-CoA thiolase, mitochondrial-like
XP_035435183.1	collagen alpha-1(I) chain-like
XP_035435116.1	threonine--tRNA ligase 1, cytoplasmic-like isoform X1
XP_035434821.1	cartilage oligomeric matrix protein-like
XP_035435069.1	uncharacterized protein LOC118265899
XP_035435574.1	ATP-dependent (S)-NAD(P)H-hydrate dehydratase-like
XP_035435763.1	cuticle protein-like
XP_035435722.1	cuticle protein 16.5-like
XP_035434754.1	LOW QUALITY PROTEIN: synaptic vesicle membrane protein VAT-1 homolog-like
XP_035436219.1	mucin-5AC-like
XP_035436581.1	superoxide dismutase
XP_035436397.1	acyl-CoA-binding protein homolog
XP_035436670.1	thioredoxin reductase 1, mitochondrial-like isoform X4
XP_035436674.1	matrix metalloproteinase-2-like
XP_035436396.1	selenoprotein M-like
XP_035437163.1	ester hydrolase C11orf54 homolog
XP_035436157.1	mucin-5AC-like
XP_035436967.1	uncharacterized protein LOC118267218
XP_035437046.1	LOW QUALITY PROTEIN: isocitrate dehydrogenase
XP_035437061.1	endoplasmic reticulum resident protein 44-like isoform X1
XP_035436799.1	fungal protease inhibitor-1-like
XP_035436046.1	probable chitinase 10
XP_035436134.1	LOW QUALITY PROTEIN: CAD protein-like
XP_035436795.1	40S ribosomal protein S15Aa
XP_035436031.1	LOW QUALITY PROTEIN: protein sidekick-like
XP_035436435.1	tetratricopeptide repeat protein 37-like
XP_035436562.1	macrophage mannose receptor 1-like
XP_035436919.1	GTP-binding nuclear protein Ran
XP_035435949.1	uncharacterized protein LOC118266612
XP_035436657.1	zinc carboxypeptidase-like
XP_035436189.1	hemocytin-like
XP_035436447.1	protein outspread-like isoform X6
XP_035437520.1	probable methylmalonate-semialdehyde dehydrogenase
XP_035437863.1	uncharacterized protein LOC118267783
XP_035437476.1	proteasome subunit alpha type-3-like
XP_035437867.1	LOW QUALITY PROTEIN: sortilin-related receptor-like
XP_035437935.1	connectin-like
XP_035438085.1	uncharacterized protein LOC118267933
XP_035438082.1	uncharacterized protein LOC118267930
XP_035437185.1	plexin A3-like
XP_035437190.1	fumarate hydratase, mitochondrial-like
XP_035437412.1	MD-2-related lipid-recognition protein-like
XP_035437879.1	MD-2-related lipid-recognition protein-like
XP_035437525.1	uncharacterized protein LOC118267565
XP_035437430.1	V-type proton ATPase catalytic subunit A
XP_035437436.1	elongation factor 1-gamma-like
XP_035437868.1	LOW QUALITY PROTEIN: C-type lectin lectoxin-Lio2-like
XP_035437780.1	ecdysteroid-regulated 16 kDa protein-like
XP_035438523.1	aminopeptidase N-like isoform X2
XP_035439051.1	peptidoglycan recognition protein-like
XP_035438625.1	arylsulfatase J-like
XP_035438451.1	glycerol-3-phosphate dehydrogenase
XP_035439147.1	uncharacterized protein LOC118268676
XP_035438922.1	serine protease 27-like
XP_035438589.1	flexible cuticle protein 12-like
XP_035438587.1	flexible cuticle protein 12-like
XP_035438935.1	protein spaetzle-like
XP_035438528.1	peroxiredoxin-like
XP_035438338.1	LOW QUALITY PROTEIN: mannosyl-oligosaccharide 1,2-alpha-mannosidase IA-like
XP_035438669.1	peptidyl-prolyl cis-trans isomerase-like
XP_035438647.1	bombyxin A-3 homolog
XP_035438921.1	probable phosphoserine aminotransferase
XP_035438823.1	ommochrome-binding protein-like isoform X2
XP_035438411.1	bifunctional purine biosynthesis protein ATIC-like
XP_035439032.1	angiotensin-converting enzyme-like
XP_035439108.1	proline-rich protein 4-like
XP_035439117.1	glutenin, high molecular weight subunit PW212-like
XP_035439037.1	LOW QUALITY PROTEIN: moesin/ezrin/radixin homolog 1-like
XP_035439053.1	heat shock 70 kDa protein cognate 4
XP_035440470.1	larval cuticle protein LCP-17-like
XP_035440268.1	beta-glucuronidase-like
XP_035440489.1	enolase-like isoform X2
XP_035439312.1	uncharacterized protein LOC118268766
XP_035440087.1	serine protease persephone-like
XP_035439763.1	uncharacterized protein LOC118269000 isoform X4
XP_035439896.1	protein yellow-like
XP_035440469.1	cuticle protein CP14.6-like
XP_035440131.1	venom protease-like
XP_035439754.1	alpha-amylase 4N-like
XP_035440441.1	centrosomal protein of 131 kDa-like
XP_035440006.1	esterase FE4-like, partial
XP_035439272.1	actin, muscle-type A2
XP_035440427.1	ubiquitin-like modifier-activating enzyme 1
XP_035440829.1	SPARC-like
XP_035440940.1	uncharacterized protein LOC118269754
XP_035440706.1	60S ribosomal protein L15
XP_035441206.1	heterogeneous nuclear ribonucleoprotein A1, A2/B1 homolog
XP_035441155.1	mannose-6-phosphate isomerase-like
XP_035441334.1	ATPase H(+)-transporting accessory protein 2-like
XP_035441389.1	uncharacterized protein LOC118270049
XP_035441178.1	venom serine protease inhibitor-like
XP_035441311.1	collagen alpha-1(I) chain-like
XP_035441070.1	uncharacterized protein LOC118269843
XP_035440991.1	glutathione S-transferase 1-like
XP_035440992.1	ras-related protein Rab-11A-like
XP_035440847.1	uncharacterized protein LOC118269701
XP_035440903.1	LOW QUALITY PROTEIN: trypsin-like
XP_035441177.1	uncharacterized protein LOC118269909
XP_035442459.1	uncharacterized protein LOC118270788
XP_035441872.1	hyphancin-3E-like
XP_035441862.1	4-hydroxybutyrate coenzyme A transferase-like
XP_035441811.1	attacin-A-like
XP_035441805.1	V-type proton ATPase subunit B
XP_035442477.1	uncharacterized protein LOC118270805
XP_035441999.1	uncharacterized protein LOC118270504
XP_035441817.1	methenyltetrahydrofolate synthase domain-containing protein-like
XP_035441794.1	aminopeptidase N-like
XP_035443470.1	venom acid phosphatase Acph-1-like
XP_035443226.1	proteasome subunit alpha type-1-like
XP_035443085.1	uncharacterized protein LOC118271199
XP_035443395.1	hemicentin-2-like
XP_035443476.1	mucin-2-like, partial
XP_035442855.1	WD repeat domain phosphoinositide-interacting protein 4-like
XP_035443307.1	protein PFC0760c-like
XP_035443159.1	glucosamine-6-phosphate isomerase-like isoform X1
XP_035443124.1	40S ribosomal protein S3
XP_035443318.1	leucine-rich repeat-containing protein 24-like
XP_035443377.1	fibroin light chain-like
XP_035444198.1	glutathione S-transferase 2-like
XP_035444164.1	glyoxylate reductase/hydroxypyruvate reductase-like isoform X2
XP_035443531.1	LOW QUALITY PROTEIN: heat shock protein 60A-like
XP_035444213.1	fumarylacetoacetase-like
XP_035443714.1	eukaryotic translation initiation factor 5A
XP_035444457.1	uncharacterized protein LOC118272202
XP_035444103.1	lysozyme-like
XP_035443774.1	glyceraldehyde-3-phosphate dehydrogenase
XP_035443997.1	uncharacterized protein LOC118271859
XP_035444007.1	uncharacterized protein LOC118271864
XP_035444197.1	basic juvenile hormone-suppressible protein 2
XP_035443749.1	arylphorin subunit alpha-like
XP_035444191.1	cytochrome c
XP_035444070.1	carboxypeptidase B-like
XP_035444423.1	putative leucine-rich repeat-containing protein DDB_G0290503
XP_035443575.1	zonadhesin-like
XP_035443936.1	glutathione S-transferase 2-like
XP_035444185.1	thrombin inhibitor rhodniin-like
XP_035444908.1	uncharacterized protein LOC118272477
XP_035445098.1	beta-1,3-glucan-binding protein-like
XP_035444905.1	beta-1,3-glucan-binding protein-like
XP_035444906.1	NHP2-like protein 1
XP_035445168.1	protein disulfide-isomerase-like
XP_035444977.1	chitooligosaccharidolytic beta-N-acetylglucosaminidase-like
XP_035445319.1	pyrimidodiazepine synthase-like
XP_035444600.1	puromycin-sensitive aminopeptidase-like
XP_035445246.1	nucleoprotein TPR-like isoform X3
XP_035445150.1	uncharacterized protein LOC118272637
XP_035445547.1	cuticle protein 16.5-like
XP_035445354.1	cholinesterase 1-like
XP_035444628.1	LOW QUALITY PROTEIN: tyrosine-protein phosphatase Lar-like
XP_035445514.1	LOW QUALITY PROTEIN: fatty acid synthase-like
XP_035445226.1	proteasome subunit alpha type-6-like
XP_035445224.1	uncharacterized protein LOC118272691
XP_035445777.1	ras-related protein Rab-5B-like
XP_035446540.1	adenylate kinase isoenzyme 1-like isoform X2
XP_035446086.1	larval cuticle protein A2B-like
XP_035446549.1	putative defense protein Hdd11
XP_035446345.1	uncharacterized protein LOC118273472
XP_035445649.1	collagen alpha-2(IV) chain-like
XP_035445650.1	collagen alpha-1(IV) chain-like
XP_035446673.1	chitin deacetylase 1-like isoform X1
XP_035445920.1	chitin deacetylase 1
XP_035445613.1	uncharacterized protein LOC118272993
XP_035446295.1	uncharacterized protein LOC118273430
XP_035446382.1	adenosylhomocysteinase-like
XP_035445948.1	profilin
XP_035445899.1	LOW QUALITY PROTEIN: proteasome subunit beta type-7-like
XP_035446786.1	protein unzipped-like
XP_035445773.1	proteasome subunit alpha type-7-1-like
XP_035446475.1	clavesin-1-like
XP_035445866.1	venom serine carboxypeptidase-like
XP_035446190.1	maltase A1-like
XP_035446191.1	maltase A1-like
XP_035446198.1	larval/pupal rigid cuticle protein 66-like
XP_035446338.1	larval/pupal rigid cuticle protein 66-like
XP_035447668.1	titin-like
XP_035447534.1	myogenesis-regulating glycosidase-like
XP_035447147.1	myogenesis-regulating glycosidase-like
XP_035447324.1	beta-ureidopropionase-like
XP_035447204.1	proteasome subunit beta type-3-like
XP_035447503.1	fructose-1,6-bisphosphatase 1-like
XP_035446882.1	60S ribosomal protein L14-like
XP_035447333.1	uncharacterized protein LOC118274083 isoform X1
XP_035447319.1	serine protease snake-like
XP_035447117.1	LOW QUALITY PROTEIN: furin-like protease 2
XP_035447195.1	46 kDa FK506-binding nuclear protein
XP_035448236.1	LOW QUALITY PROTEIN: apoptosis-inducing factor 3-like
XP_035448005.1	phenoloxidase subunit 2-like
XP_035448189.1	glucose dehydrogenase
XP_035448665.1	vanin-like protein 2 isoform X2
XP_035447993.1	cytosolic 10-formyltetrahydrofolate dehydrogenase-like
XP_035447857.1	peptidoglycan-recognition protein LB-like
XP_035448163.1	fatty acid synthase-like
XP_035448907.1	somatomedin-B and thrombospondin type-1 domain-containing protein-like
XP_035448283.1	fructose-bisphosphate aldolase-like isoform X2
XP_035448906.1	aldo-keto reductase AKR2E4-like
XP_035448564.1	sodium/calcium exchanger regulatory protein 1-like
XP_035448883.1	adenosine deaminase 2-like
XP_035448868.1	apyrase-like
XP_035448912.1	apyrase-like
XP_035448698.1	N-acetylglucosamine-6-sulfatase-like isoform X2
XP_035448410.1	venom serine carboxypeptidase-like
XP_035448948.1	protein takeout-like
XP_035448388.1	phenoloxidase subunit 1-like isoform X1
XP_035448456.1	poxin-like isoform X3
XP_035448158.1	apolipophorin-3
XP_035448367.1	putative carboxypeptidase suro-1
XP_035448056.1	14-3-3 protein epsilon-like
XP_035448141.1	phosphoglycerate mutase 1-like
XP_035448958.1	protein D3-like
XP_035448216.1	apolipoprotein D-like
XP_035449279.1	insecticyanin-B-like
XP_035449281.1	insecticyanin-B-like
XP_035449631.1	juvenile hormone esterase-like isoform X2
XP_035449130.1	CLIP domain-containing serine protease 2-like isoform X2
XP_035449419.1	insecticyanin-A-like
XP_035449137.1	adenylosuccinate synthetase-like
XP_035449725.1	uncharacterized protein LOC118275758
XP_035449278.1	NPC intracellular cholesterol transporter 2-like
XP_035449275.1	uncharacterized protein LOC118275430
XP_035449266.1	transmembrane emp24 domain-containing protein bai-like isoform X2
XP_035449323.1	papilin-like isoform X1
XP_035449212.1	ras-related protein ORAB-1-like
XP_035450328.1	aminoacylase-1-like
XP_035450620.1	shematrin-like protein 2
XP_035450285.1	60S ribosomal protein L26-like
XP_035450298.1	superoxide dismutase
XP_035450001.1	uncharacterized protein LOC118275983
XP_035450668.1	spondin-2-like
XP_035450428.1	circadian clock-controlled protein daywake-like
XP_035450397.1	PI-PLC X domain-containing protein 3-like
XP_035450590.1	juvenile hormone-binding protein-like
XP_035450520.1	uncharacterized protein LOC118276352
XP_035450471.1	uncharacterized protein LOC118276317
XP_035450677.1	uncharacterized protein LOC118276458
XP_035450153.1	glutenin, high molecular weight subunit PW212-like isoform X2
XP_035450440.1	small ubiquitin-related modifier 3-like
XP_035450380.1	uncharacterized protein LOC118276244
XP_035450571.1	uncharacterized protein LOC118276382
XP_035450190.1	thymosin beta-like isoform X2
XP_035450637.1	basic juvenile hormone-suppressible protein 1-like
XP_035450645.1	cathepsin L1-like
XP_035450581.1	uncharacterized protein LOC118276391
XP_035451599.1	cofilin/actin-depolymerizing factor homolog
XP_035451501.1	collagen alpha-1(III) chain-like
XP_035451359.1	uncharacterized protein LOC118276874
XP_035451119.1	uncharacterized protein LOC118276722
XP_035451115.1	uncharacterized protein LOC118276719
XP_035451286.1	neural cell adhesion molecule 1-like isoform X1
XP_035450904.1	thioredoxin-2-like
XP_035451448.1	mediator of RNA polymerase II transcription subunit 15-like
XP_035451356.1	uncharacterized protein LOC118276871
XP_035451339.1	neural/ectodermal development factor IMP-L2-like isoform X1
XP_035452076.1	pancreatic triacylglycerol lipase-like
XP_035451931.1	glucose-6-phosphate isomerase-like
XP_035451694.1	juvenile hormone esterase-like
XP_035452318.1	digestive cysteine proteinase 2-like
XP_035452230.1	serine protease inhibitor dipetalogastin-like isoform X2
XP_035452110.1	V-type proton ATPase subunit G
XP_035452214.1	uncharacterized peptidase C1-like protein F26E4.3
XP_035452221.1	proteasome subunit beta type-5-like
XP_035451608.1	protein DEK-like isoform X1
XP_035452539.1	waprin-Thr1-like
XP_035452634.1	chitinase A-like
XP_035452639.1	actin-interacting protein 1-like
XP_035452573.1	glutathione S-transferase 1-like
XP_035453150.1	DE-cadherin-like
XP_035453177.1	microvitellogenin-like
XP_035453235.1	venom protease-like
XP_035453114.1	annexin B9-like isoform X1
XP_035452992.1	V-type proton ATPase subunit E
XP_035452952.1	endochitinase-like
XP_035452835.1	putative hydroxypyruvate isomerase
XP_035452915.1	cuticle protein 19.8-like
XP_035453263.1	deoxyuridine 5\\'-triphosphate nucleotidohydrolase-like
XP_035453000.1	uncharacterized protein LOC118278049
XP_035452774.1	leukocyte elastase inhibitor-like
XP_035452776.1	leukocyte elastase inhibitor-like
XP_035453006.1	uncharacterized protein LOC118278054
XP_035452971.1	general odorant-binding protein 56a-like
XP_035452615.1	transketolase-like protein 2
XP_035453430.1	EH domain-containing protein 3-like
XP_035454477.1	cell surface glycoprotein 1-like
XP_035454168.1	aldo-keto reductase family 1 member B1-like
XP_035453974.1	transferrin-like
XP_035454411.1	aldo-keto reductase family 1 member B1-like
XP_035453958.1	ferritin subunit-like
XP_035454385.1	ATP synthase subunit beta, mitochondrial-like
XP_035454322.1	V-type proton ATPase subunit S1-like
XP_035453972.1	hemolin-like
XP_035453615.1	ATP-citrate synthase-like
XP_035454208.1	histone H2B
XP_035454198.1	histone H3
XP_035454196.1	late histone H1-like
XP_035453673.1	uncharacterized protein LOC118278534
XP_035454062.1	serine protease snake-like
XP_035453802.1	modular serine protease-like
XP_035454885.1	chymotrypsin-1-like
XP_035454922.1	uncharacterized protein LOC118279355
XP_035454510.1	uncharacterized protein LOC118279085
XP_035454602.1	probable salivary secreted peptide
XP_035454604.1	probable salivary secreted peptide
XP_035454753.1	slit homolog 3 protein-like
XP_035454618.1	proteasome subunit alpha type-5-like isoform X2
XP_035454541.1	uncharacterized protein LOC118279115
XP_035454786.1	5-hydroxyisourate hydrolase-like
XP_035454968.1	chymotrypsin-like elastase family member 2A
XP_035454497.1	uncharacterized protein LOC118279071
XP_035454813.1	serine protease inhibitor 77Ba-like
XP_035454597.1	serine protease inhibitor 77Ba-like
XP_035454785.1	gloverin-like
XP_035455813.1	trypsin inhibitor-like
XP_035455587.1	proteasome subunit beta type-4-like
XP_035455833.1	uncharacterized protein LOC118280069
XP_035455754.1	uncharacterized protein LOC118280000
XP_035455810.1	aldo-keto reductase AKR2E4-like
XP_035455663.1	uncharacterized protein LOC118279918
XP_035455658.1	general odorant-binding protein 69a-like
XP_035455138.1	aldo-keto reductase AKR2E4-like
XP_035455569.1	zinc transporter foi-like
XP_035455346.1	aldo-keto reductase AKR2E4-like isoform X1
XP_035455940.1	fibrohexamerin-like isoform X2
XP_035455710.1	aldo-keto reductase AKR2E4-like
XP_035456115.1	uncharacterized protein LOC118280271
XP_035455952.1	endochitinase A-like, partial
XP_035456519.1	glucose-1-phosphatase-like
XP_035456351.1	lachesin-like
XP_035456002.1	uncharacterized protein LOC118280218
XP_035456173.1	uncharacterized protein LOC118280315
XP_035456907.1	heat shock protein 83
XP_035457035.1	vitellogenin-like
XP_035456692.1	lebocin-4-like
XP_035457002.1	protein lethal(2)essential for life-like
XP_035456996.1	protein lethal(2)essential for life-like
XP_035456842.1	tyrosine-protein phosphatase 69D-like
XP_035457038.1	protein lethal(2)essential for life-like
XP_035456835.1	fibulin-1-like
XP_035456999.1	apolipophorins-like isoform X1
XP_035457707.1	microvitellogenin-like
XP_035457297.1	xaa-Pro aminopeptidase ApepP-like
XP_035457312.1	L-dopachrome tautomerase yellow-f2-like
XP_035457464.1	lysosomal alpha-mannosidase-like isoform X2
XP_035457534.1	L-dopachrome tautomerase yellow-f2-like
XP_035457259.1	microvitellogenin-like
XP_035457479.1	60S ribosomal protein L4-like
XP_035457492.1	spermine oxidase-like isoform X7
XP_035458033.1	40S ribosomal protein S4 isoform X2
XP_035458504.1	lymphocyte antigen 75-like
XP_035458524.1	cathepsin B-like
XP_035458517.1	GPI inositol-deacylase-like
XP_035458778.1	inorganic pyrophosphatase-like
XP_035438797.1	dipeptidase 1-like isoform X1
XP_035451306.1	procollagen-lysine,2-oxoglutarate 5-dioxygenase-like isoform X3
XP_035450460.1	chitinase-like protein EN03 isoform X2
XP_035459232.1	nucleobindin-2-like isoform X2
XP_035434782.1	basement membrane-specific heparan sulfate proteoglycan core protein-like isoform X8
XP_035434755.1	basement membrane-specific heparan sulfate proteoglycan core protein-like isoform X5
XP_035446658.1	arginine kinase isoform X1
XP_035453159.1	myrosinase 1-like isoform X1
XP_035455509.1	uncharacterized protein LOC118279817 isoform X1
XP_035445114.1	obscurin-like isoform X6
XP_035447395.1	uncharacterized protein LOC118274120 isoform X1
XP_035444578.1	prolyl endopeptidase-like isoform X1
XP_035446779.1	glycine-rich cell wall structural protein 1.8-like isoform X2
XP_035459156.1	alaserpin-like isoform X2
XP_035458192.1	uncharacterized protein LOC118281653 isoform X1
XP_035429117.1	protocadherin-like wing polarity protein stan isoform X1
XP_035430924.1	aspartate aminotransferase, cytoplasmic-like isoform X1
XP_035429921.1	peroxiredoxin 1-like isoform X6
XP_035429851.1	inter-alpha-trypsin inhibitor heavy chain H4-like isoform X4
XP_035429325.1	stromelysin-3-like isoform X2
XP_035429346.1	S-formylglutathione hydrolase-like isoform X1
XP_035431027.1	venom dipeptidyl peptidase 4-like isoform X2
XP_035431734.1	heat shock protein beta-1-like isoform X3
XP_035431883.1	muscle LIM protein Mlp84B-like isoform X2
XP_035433157.1	myosin heavy chain, non-muscle-like isoform X1
XP_035432537.1	acylamino-acid-releasing enzyme-like isoform X1
XP_035432234.1	protein yellow-like isoform X1
XP_035434088.1	serine protease 7-like isoform X1
XP_035434642.1	leukotriene A-4 hydrolase-like isoform X5
XP_035434656.1	allergen Tha p 1-like isoform X1
XP_035434838.1	antichymotrypsin-1-like isoform X1
XP_035436872.1	probable nuclear transport factor 2 isoform X1
XP_035437347.1	apoptosis-stimulating of p53 protein 1-like isoform X3
XP_035437973.1	xaa-Pro dipeptidase-like isoform X1
XP_035437199.1	fasciclin-2-like isoform X1
XP_035437540.1	beta-hexosaminidase subunit beta-like isoform X1
XP_035438601.1	waprin-Phi1-like isoform X1
XP_035438720.1	serine protease nudel-like isoform X1
XP_035438748.1	protein draper-like isoform X2
XP_035438385.1	tolloid-like protein 1 isoform X2
XP_035440219.1	uncharacterized protein LOC118269291 isoform X3
XP_035439379.1	dorsal-ventral patterning protein Sog-like isoform X1
XP_035439381.1	trifunctional purine biosynthetic protein adenosine-3-like isoform X1
XP_035440478.1	putative polypeptide N-acetylgalactosaminyltransferase 9 isoform X2
XP_035439713.1	phosphoserine phosphatase-like isoform X2
XP_035439409.1	perilipin-4-like isoform X6
XP_035439450.1	perilipin-4-like isoform X43
XP_035440935.1	scolexin B isoform X1
XP_035440635.1	NADP-dependent malic enzyme-like isoform X2
XP_035440608.1	peroxidase-like isoform X1
XP_035440900.1	venom serine protease inhibitor-like isoform X3
XP_035441820.1	hemolymph lipopolysaccharide-binding protein-like isoform X2
XP_035443783.1	voltage-dependent anion-selective channel-like isoform X1
XP_035444870.1	balbiani ring protein 3-like isoform X2
XP_035444776.1	low-density lipoprotein receptor-related protein 2-like isoform X1
XP_035445436.1	gamma-glutamyl hydrolase A-like isoform X1
XP_035445692.1	transcription-associated protein 1-like isoform X7
XP_035445834.1	neural-cadherin-like isoform X5
XP_035446552.1	protein-glucosylgalactosylhydroxylysine glucosidase-like isoform X1
XP_035447362.1	uncharacterized protein LOC118274095 isoform X11
XP_035447624.1	polyubiquitin-C isoform X1
XP_035447024.1	fibrillin-2-like isoform X2
XP_035447615.1	collagen and calcium-binding EGF domain-containing protein 1-like isoform X2
XP_035448154.1	neurogenic locus notch homolog protein 3-like isoform X2
XP_035448420.1	serine protease gd-like isoform X6
XP_035448848.1	bleomycin hydrolase-like isoform X3
XP_035448939.1	alpha-tocopherol transfer protein-like isoform X1
XP_035448068.1	unconventional myosin-XVIIIa-like isoform X4
XP_035448655.1	Fanconi anemia group J protein homolog isoform X2
XP_035448807.1	protein D2-like isoform X1
XP_035449057.1	uncharacterized protein LOC118275267 isoform X2
XP_035449766.1	uncharacterized protein LOC118275799 isoform X1
XP_035449763.1	putative epidermal cell surface receptor isoform X2
XP_035450210.1	calmodulin isoform X3
XP_035450447.1	uncharacterized protein LOC118276296 isoform X1
XP_035450304.1	probable phospholipid hydroperoxide glutathione peroxidase isoform X2
XP_035450090.1	lysosomal aspartic protease-like isoform X1
XP_035450853.1	neutral alpha-glucosidase AB-like isoform X1
XP_035452006.1	tubulin beta-1 chain isoform X2
XP_035452018.1	uncharacterized protein LOC118277363 isoform X1
XP_035452324.1	coactosin-like protein isoform X2
XP_035452308.1	probable aminopeptidase NPEPL1 isoform X3
XP_035452630.1	uncharacterized protein LOC118277799 isoform X1
XP_035452863.1	UTP--glucose-1-phosphate uridylyltransferase-like isoform X1
XP_035453956.1	ferritin, lower subunit-like isoform X3
[truncated: 11 more rows]

## Sheet: Table S5
Table S5. Hemolymph proteins significantly expressed in Verson's glands
[truncated: 145 more rows]

[truncated: 2 more sheets: Table S6, Table S7]
